# Supplementary material for: Crosstalk between gut microbiota and tumor: tumors could cause gut dysbiosis and metabolic imbalance
Source: Mol Oncol. 2024 Nov 26;19(6):1707–24. doi: 10.1002/1878-0261.13763 (PMC12161466; doi:10.1002/1878-0261.13763)
Supplement: Supplementary file 2 — Table S1. LEfSe analysis of difference distribution taxa between subcutaneous tumor. [file MOL2-19-1707-s003.xlsx]

## Sheet: MC38
Taxa	Group	pvalue	LDA
k__Bacteria|p__Bacillota	spost-MC38	1.91e-06	4.42362
k__Bacteria|p__unclassified_Bacteria_phylum	spost-MC38	1.91e-06	4.38532
k__Bacteria|p__Bacteroidota	spre-MC38	1.91e-06	4.28448
k__Bacteria|p__Pseudomonadota	spre-MC38	1.91e-06	4.27062
k__Bacteria|p__Chlamydiota	spost-MC38	1.91e-06	3.81736
k__Bacteria|p__Deferribacteres	spost-MC38	1.91e-06	3.66091
k__Bacteria|p__Actinomycetota	spre-MC38	1.91e-06	3.49313
k__Bacteria|p__Candidatus_Saccharibacteria	spre-MC38	1.91e-06	3.01495
k__Bacteria|p__Verrucomicrobiota	spre-MC38	1.91e-06	2.50746
k__Bacteria|p__Bacillota|c__Bacilli|o__Lactobacillales|f__Lactobacillaceae|g__Ligilactobacillus	spre-MC38	1.91e-06	4.6073
k__Bacteria|p__Bacillota|c__Clostridia|o__Eubacteriales|f__Lachnospiraceae|g__unclassified_Lachnospiraceae_genus	spost-MC38	1.91e-06	4.56331
k__Bacteria|p__Bacillota|c__Bacilli|o__Lactobacillales|f__Lactobacillaceae|g__Lactobacillus	spre-MC38	1.91e-06	4.44541
k__Bacteria|p__unclassified_Bacteria_phylum|c__unclassified_Bacteria_class|o__unclassified_Bacteria_order|f__unclassified_Bacteria_family|g__unclassified_Bacteria_genus	spost-MC38	1.91e-06	4.38532
k__Bacteria|p__Pseudomonadota|c__Epsilonproteobacteria|o__Campylobacterales|f__Helicobacteraceae|g__Helicobacter	spre-MC38	1.91e-06	4.18063
k__Bacteria|p__Bacillota|c__Clostridia|o__Eubacteriales|f__Oscillospiraceae|g__Oscillibacter	spost-MC38	1.91e-06	3.98059
k__Bacteria|p__Bacteroidota|c__Bacteroidia|o__Bacteroidales|f__Muribaculaceae|g__unclassified_Muribaculaceae_genus	spre-MC38	1.91e-06	3.92172
k__Bacteria|p__Chlamydiota|c__Chlamydiia|o__Chlamydiales|f__Chlamydiaceae|g__Chlamydia	spost-MC38	1.91e-06	3.81736
k__Bacteria|p__Bacillota|c__unclassified_Bacillota_class|o__unclassified_Bacillota_order|f__unclassified_Bacillota_family|g__unclassified_Bacillota_genus	spost-MC38	1.91e-06	3.76197
k__Bacteria|p__Bacteroidota|c__Bacteroidia|o__Bacteroidales|f__Bacteroidaceae|g__Bacteroides	spre-MC38	1.91e-06	3.75302
k__Bacteria|p__Bacillota|c__Clostridia|o__Eubacteriales|f__Clostridiaceae|g__unclassified_Clostridiaceae_genus	spost-MC38	1.91e-06	3.71337
k__Bacteria|p__Bacillota|c__Clostridia|o__Eubacteriales|f__unclassified_Eubacteriales_family|g__unclassified_Eubacteriales_genus	spost-MC38	1.91e-06	3.69305
k__Bacteria|p__Deferribacteres|c__Deferribacteres|o__Deferribacterales|f__Mucispirillaceae|g__Mucispirillum	spost-MC38	1.91e-06	3.66045
k__Bacteria|p__Bacillota|c__Clostridia|o__Eubacteriales|f__Oscillospiraceae|g__Pseudoflavonifractor	spost-MC38	1.91e-06	3.60492
k__Bacteria|p__Bacillota|c__Clostridia|o__Eubacteriales|f__Oscillospiraceae|g__Acutalibacter	spost-MC38	1.91e-06	3.53346
k__Bacteria|p__Bacillota|c__Clostridia|o__Eubacteriales|f__unclassified_Eubacteriales_family|g__Colidextribacter	spost-MC38	1.91e-06	3.5228
k__Bacteria|p__Bacillota|c__Clostridia|o__Eubacteriales|f__Oscillospiraceae|g__Anaerotruncus	spost-MC38	1.91e-06	3.50433
k__Bacteria|p__Bacteroidota|c__Bacteroidia|o__Bacteroidales|f__unclassified_Bacteroidales_family|g__unclassified_Bacteroidales_genus	spre-MC38	1.91e-06	3.47499
k__Bacteria|p__Bacillota|c__Clostridia|o__Eubacteriales|f__Lachnospiraceae|g__Roseburia	spost-MC38	1.91e-06	3.42778
k__Bacteria|p__Bacteroidota|c__Bacteroidia|o__Bacteroidales|f__Muribaculaceae|g__Candidatus_Amulumruptor	spost-MC38	1.91e-06	3.4056
k__Bacteria|p__Pseudomonadota|c__Deltaproteobacteria|o__Desulfovibrionales|f__Desulfovibrionaceae|g__Desulfovibrio	spre-MC38	1.91e-06	3.36116
k__Bacteria|p__Bacillota|c__Clostridia|o__Eubacteriales|f__Lachnospiraceae|g__Acetatifactor	spost-MC38	1.91e-06	3.28425
k__Bacteria|p__Bacillota|c__Clostridia|o__Eubacteriales|f__Lachnospiraceae|g__Dorea	spost-MC38	1.91e-06	3.28251
k__Bacteria|p__Bacillota|c__Clostridia|o__Eubacteriales|f__Eubacteriaceae|g__Eubacterium	spost-MC38	1.91e-06	3.26175
k__Bacteria|p__Bacteroidota|c__Bacteroidia|o__Bacteroidales|f__Tannerellaceae|g__Parabacteroides	spre-MC38	1.91e-06	3.16704
k__Bacteria|p__Bacteroidota|c__Bacteroidia|o__Bacteroidales|f__Prevotellaceae|g__Palleniella	spost-MC38	1.91e-06	3.14486
k__Bacteria|p__Bacillota|c__Bacilli|o__Lactobacillales|f__unclassified_Lactobacillales_family|g__unclassified_Lactobacillales_genus	spre-MC38	1.91e-06	3.13766
k__Bacteria|p__Actinomycetota|c__Coriobacteriia|o__Eggerthellales|f__Eggerthellaceae|g__Adlercreutzia	spre-MC38	1.91e-06	3.12037
k__Bacteria|p__Bacillota|c__Bacilli|o__Lactobacillales|f__Lactobacillaceae|g__Lacticaseibacillus	spre-MC38	1.91e-06	3.1188
k__Bacteria|p__Bacillota|c__Clostridia|o__Eubacteriales|f__Lachnospiraceae|g__Enterocloster	spost-MC38	1.91e-06	3.09955
k__Bacteria|p__Bacteroidota|c__Bacteroidia|o__Bacteroidales|f__Rikenellaceae|g__Alistipes	spost-MC38	1.91e-06	3.09475
k__Bacteria|p__Bacillota|c__Clostridia|o__Eubacteriales|f__Clostridiaceae|g__Butyricicoccus	spost-MC38	1.91e-06	3.07776
k__Bacteria|p__Bacillota|c__Clostridia|o__Eubacteriales|f__Oscillospiraceae|g__Neglectibacter	spost-MC38	1.91e-06	3.07479
k__Bacteria|p__Bacteroidota|c__Bacteroidia|o__Bacteroidales|f__Muribaculaceae|g__Paramuribaculum	spre-MC38	1.91e-06	3.03701
k__Bacteria|p__Bacteroidota|c__Bacteroidia|o__Bacteroidales|f__Muribaculaceae|g__Duncaniella	spre-MC38	1.91e-06	3.03059
k__Bacteria|p__Bacteroidota|c__Bacteroidia|o__Bacteroidales|f__Muribaculaceae|g__Muribaculum	spre-MC38	1.91e-06	2.96943
k__Bacteria|p__Bacteroidota|c__Bacteroidia|o__Bacteroidales|f__Porphyromonadaceae|g__unclassified_Porphyromonadaceae_genus	spost-MC38	1.91e-06	2.95556
k__Bacteria|p__Pseudomonadota|c__Betaproteobacteria|o__Burkholderiales|f__Sutterellaceae|g__Parasutterella	spre-MC38	1.91e-06	2.9463
k__Bacteria|p__Bacillota|c__Clostridia|o__Eubacteriales|f__Oscillospiraceae|g__Ruminococcus	spost-MC38	1.91e-06	2.94554
k__Bacteria|p__Bacillota|c__Bacilli|o__Lactobacillales|f__Streptococcaceae|g__Streptococcus	spre-MC38	1.91e-06	2.92233
k__Bacteria|p__Bacillota|c__Clostridia|o__Eubacteriales|f__Lachnospiraceae|g__Schaedlerella	spost-MC38	1.91e-06	2.92128
k__Bacteria|p__Bacillota|c__Clostridia|o__Eubacteriales|f__Oscillospiraceae|g__Flavonifractor	spost-MC38	1.91e-06	2.91892
k__Bacteria|p__Bacillota|c__Clostridia|o__Eubacteriales|f__Oscillospiraceae|g__unclassified_Oscillospiraceae_genus	spost-MC38	1.91e-06	2.91231
k__Bacteria|p__Bacillota|c__Bacilli|o__Bacillales|f__Listeriaceae|g__Listeria	spre-MC38	1.91e-06	2.90323
k__Bacteria|p__Bacillota|c__Clostridia|o__Eubacteriales|f__Clostridiaceae|g__Clostridium	spost-MC38	1.91e-06	2.86426
k__Bacteria|p__Bacillota|c__Clostridia|o__Eubacteriales|f__Lachnospiraceae|g__Lachnoclostridium	spost-MC38	1.91e-06	2.84661
k__Bacteria|p__Bacteroidota|c__Bacteroidia|o__Bacteroidales|f__Prevotellaceae|g__Prevotella	spre-MC38	1.91e-06	2.80081
k__Bacteria|p__Bacillota|c__Erysipelotrichia|o__Erysipelotrichales|f__Erysipelotrichaceae|g__unclassified_Erysipelotrichaceae_genus	spre-MC38	1.91e-06	2.78487
k__Bacteria|p__Actinomycetota|c__Coriobacteriia|o__Coriobacteriales|f__Coriobacteriaceae|g__unclassified_Coriobacteriaceae_genus	spre-MC38	1.91e-06	2.78454
k__Bacteria|p__Bacillota|c__Clostridia|o__Eubacteriales|f__Lachnospiraceae|g__Blautia	spost-MC38	1.91e-06	2.75189
k__Bacteria|p__Pseudomonadota|c__Epsilonproteobacteria|o__Campylobacterales|f__Campylobacteraceae|g__Campylobacter	spre-MC38	1.91e-06	2.73225
k__Bacteria|p__Bacillota|c__Clostridia|o__Eubacteriales|f__Oscillospiraceae|g__Subdoligranulum	spost-MC38	1.91e-06	2.72741
k__Bacteria|p__Candidatus_Saccharibacteria|c__Candidatus_Nanosyncoccalia|o__Candidatus_Nanosyncoccales|f__Candidatus_Nanosyncoccacae|g__Candidatus_Nanosyncoccus	spre-MC38	1.91e-06	2.71549
k__Bacteria|p__Actinomycetota|c__Actinomycetes|o__Bifidobacteriales|f__Bifidobacteriaceae|g__Bifidobacterium	spost-MC38	1.91e-06	2.68821
k__Bacteria|p__Bacteroidota|c__Bacteroidia|o__Bacteroidales|f__Bacteroidaceae|g__Phocaeicola	spre-MC38	1.91e-06	2.66902
k__Bacteria|p__Bacillota|c__Clostridia|o__Eubacteriales|f__Lachnospiraceae|g__Sporofaciens	spost-MC38	1.91e-06	2.63031
k__Bacteria|p__Candidatus_Saccharibacteria|c__unclassified_Candidatus_Saccharibacteria_class|o__unclassified_Candidatus_Saccharibacteria_order|f__unclassified_Candidatus_Saccharibacteria_family|g__unclassified_Candidatus_Saccharibacteria_genus	spre-MC38	1.91e-06	2.6263
k__Bacteria|p__Bacteroidota|c__Bacteroidia|o__Bacteroidales|f__Odoribacteraceae|g__Odoribacter	spre-MC38	1.91e-06	2.57511
k__Bacteria|p__Verrucomicrobiota|c__Verrucomicrobiae|o__Verrucomicrobiales|f__Akkermansiaceae|g__Akkermansia	spre-MC38	1.91e-06	2.50704
k__Bacteria|p__Bacillota|c__Clostridia|o__Eubacteriales|f__unclassified_Eubacteriales_family|g__Intestinimonas	spost-MC38	1.91e-06	2.44978
k__Bacteria|p__Bacillota|c__Bacilli|o__Lactobacillales|f__Enterococcaceae|g__Enterococcus	spost-MC38	1.91e-06	2.44955
k__Bacteria|p__Bacillota|c__Erysipelotrichia|o__Erysipelotrichales|f__Erysipelotrichaceae|g__Ileibacterium	spost-MC38	1.91e-06	2.42252
k__Bacteria|p__Bacillota|c__Clostridia|o__Eubacteriales|f__Peptostreptococcaceae|g__Clostridioides	spost-MC38	1.91e-06	2.42166
k__Bacteria|p__Pseudomonadota|c__Gammaproteobacteria|o__Enterobacterales|f__Enterobacteriaceae|g__Escherichia	spre-MC38	1.91e-06	2.40376
k__Bacteria|p__Bacillota|c__Clostridia|o__Eubacteriales|f__Clostridiaceae|g__Hungatella	spost-MC38	1.91e-06	2.38742
k__Bacteria|p__Bacillota|c__Clostridia|o__Eubacteriales|f__Christensenellaceae|g__Christensenella	spre-MC38	1.91e-06	2.36329
k__Bacteria|p__Bacteroidota|c__Bacteroidia|o__Bacteroidales|f__Barnesiellaceae|g__Barnesiella	spre-MC38	1.91e-06	2.3604
k__Bacteria|p__Bacillota|c__Clostridia|o__Eubacteriales|f__Lachnospiraceae|g__Anaerotignum	spre-MC38	1.91e-06	2.35905
k__Bacteria|p__Bacillota|c__Clostridia|o__Eubacteriales|f__Oscillospiraceae|g__Faecalibacterium	spost-MC38	1.91e-06	2.34994
k__Bacteria|p__Bacillota|c__Clostridia|o__Eubacteriales|f__Lachnospiraceae|g__Mediterraneibacter	spost-MC38	1.91e-06	2.33841
k__Bacteria|p__Bacillota|c__Erysipelotrichia|o__Erysipelotrichales|f__Erysipelotrichaceae|g__Faecalibaculum	spre-MC38	1.91e-06	2.32863
k__Bacteria|p__Bacillota|c__Clostridia|o__unclassified_Clostridia_order|f__unclassified_Clostridia_family|g__unclassified_Clostridia_genus	spost-MC38	1.91e-06	2.31478
k__Bacteria|p__Bacteroidota|c__Bacteroidia|o__Bacteroidales|f__Rikenellaceae|g__Rikenella	spre-MC38	1.91e-06	2.26429
k__Bacteria|p__Bacteroidota|c__Bacteroidia|o__Bacteroidales|f__Bacteroidaceae|g__unclassified_Bacteroidaceae_genus	spre-MC38	1.91e-06	2.25507
k__Bacteria|p__Bacillota|c__Clostridia|o__Eubacteriales|f__Oscillospiraceae|g__Lawsonibacter	spost-MC38	1.91e-06	2.24907
k__Bacteria|p__Actinomycetota|c__Coriobacteriia|o__Eggerthellales|f__Eggerthellaceae|g__Enterorhabdus	spre-MC38	1.91e-06	2.19827
k__Bacteria|p__Bacillota|c__Clostridia|o__unclassified_Clostridia_order|f__unclassified_Clostridia_family|g__Candidatus_Paralachnospira	spost-MC38	1.91e-06	2.17739
k__Bacteria|p__Bacillota|c__Clostridia|o__Eubacteriales|f__Oscillospiraceae|g__Dysosmobacter	spost-MC38	1.91e-06	2.17559
k__Bacteria|p__Actinomycetota|c__Coriobacteriia|o__Coriobacteriales|f__Atopobiaceae|g__unclassified_Atopobiaceae_genus	spre-MC38	1.91e-06	2.16376
k__Bacteria|p__Bacillota|c__Bacilli|o__Bacillales|f__Paenibacillaceae|g__Aneurinibacillus	spre-MC38	1.91e-06	2.13469
k__Bacteria|p__Bacillota|c__Clostridia|o__unclassified_Clostridia_order|f__unclassified_Clostridia_family|g__Candidatus_Pseudoscilispira	spost-MC38	1.91e-06	2.10126
k__Bacteria|p__Bacillota|c__Clostridia|o__Eubacteriales|f__Lachnospiraceae|g__Coprococcus	spost-MC38	1.91e-06	2.10053
k__Bacteria|p__Bacillota|c__Bacilli|o__Lactobacillales|f__Lactobacillaceae|g__Limosilactobacillus	spre-MC38	1.91e-06	2.07748
k__Bacteria|p__Bacillota|c__Clostridia|o__Eubacteriales|f__Lachnospiraceae|g__Eisenbergiella	spost-MC38	1.91e-06	2.05102
k__Bacteria|p__Bacillota|c__Clostridia|o__unclassified_Clostridia_order|f__unclassified_Clostridia_family|g__Candidatus_Pseudobutyricicoccus	spost-MC38	1.91e-06	2.04763
k__Bacteria|p__Bacillota|c__Clostridia|o__Eubacteriales|f__unclassified_Eubacteriales_family|g__Gemmiger	spost-MC38	1.91e-06	2.01482
k__Bacteria|p__Bacillota|c__Bacilli|o__Lactobacillales|f__Lactobacillaceae|g__Ligilactobacillus|s__Ligilactobacillus_murinus	spre-MC38	1.91e-06	4.5815
k__Bacteria|p__Bacillota|c__Bacilli|o__Lactobacillales|f__Lactobacillaceae|g__Lactobacillus|s__Lactobacillus_sp.	spre-MC38	1.91e-06	4.44024
k__Bacteria|p__Bacillota|c__Clostridia|o__Eubacteriales|f__Lachnospiraceae|g__unclassified_Lachnospiraceae_genus|s__Lachnospiraceae_bacterium	spost-MC38	1.91e-06	4.35805
k__Bacteria|p__Bacillota|c__Clostridia|o__Eubacteriales|f__Lachnospiraceae|g__unclassified_Lachnospiraceae_genus|s__Lachnospiraceae_bacterium_A4	spost-MC38	1.91e-06	3.88478
k__Bacteria|p__Pseudomonadota|c__Epsilonproteobacteria|o__Campylobacterales|f__Helicobacteraceae|g__Helicobacter|s__unclassified_Helicobacter_species	spre-MC38	1.91e-06	3.879
k__Bacteria|p__unclassified_Bacteria_phylum|c__unclassified_Bacteria_class|o__unclassified_Bacteria_order|f__unclassified_Bacteria_family|g__unclassified_Bacteria_genus|s__bacterium_J10(2018)	spost-MC38	1.91e-06	3.73004
k__Bacteria|p__Bacillota|c__Clostridia|o__Eubacteriales|f__Clostridiaceae|g__unclassified_Clostridiaceae_genus|s__Clostridiaceae_bacterium	spost-MC38	1.91e-06	3.70007
k__Bacteria|p__Bacillota|c__unclassified_Bacillota_class|o__unclassified_Bacillota_order|f__unclassified_Bacillota_family|g__unclassified_Bacillota_genus|s__Firmicutes_bacterium_ASF500	spost-MC38	1.91e-06	3.69853
k__Bacteria|p__Chlamydiota|c__Chlamydiia|o__Chlamydiales|f__Chlamydiaceae|g__Chlamydia|s__Chlamydia_abortus	spost-MC38	1.91e-06	3.68739
k__Bacteria|p__Deferribacteres|c__Deferribacteres|o__Deferribacterales|f__Mucispirillaceae|g__Mucispirillum|s__Mucispirillum_schaedleri	spost-MC38	1.91e-06	3.66045
k__Bacteria|p__Bacillota|c__Clostridia|o__Eubacteriales|f__Oscillospiraceae|g__Oscillibacter|s__Oscillibacter_sp._1-3	spost-MC38	1.91e-06	3.65282
k__Bacteria|p__unclassified_Bacteria_phylum|c__unclassified_Bacteria_class|o__unclassified_Bacteria_order|f__unclassified_Bacteria_family|g__unclassified_Bacteria_genus|s__bacterium_D16-29	spost-MC38	1.91e-06	3.6212
k__Bacteria|p__Bacillota|c__Clostridia|o__Eubacteriales|f__Oscillospiraceae|g__Oscillibacter|s__Oscillibacter_sp.	spost-MC38	1.91e-06	3.61481
k__Bacteria|p__unclassified_Bacteria_phylum|c__unclassified_Bacteria_class|o__unclassified_Bacteria_order|f__unclassified_Bacteria_family|g__unclassified_Bacteria_genus|s__bacterium_1xD42-87	spost-MC38	1.91e-06	3.59898
k__Bacteria|p__Bacteroidota|c__Bacteroidia|o__Bacteroidales|f__Muribaculaceae|g__unclassified_Muribaculaceae_genus|s__Muribaculaceae_bacterium	spre-MC38	1.91e-06	3.59354
k__Bacteria|p__Bacillota|c__Clostridia|o__Eubacteriales|f__unclassified_Eubacteriales_family|g__unclassified_Eubacteriales_genus|s__Clostridiales_bacterium	spost-MC38	1.91e-06	3.58448
k__Bacteria|p__Bacteroidota|c__Bacteroidia|o__Bacteroidales|f__Bacteroidaceae|g__Bacteroides|s__Bacteroides_acidifaciens	spre-MC38	1.91e-06	3.55948
k__Bacteria|p__Bacillota|c__Clostridia|o__Eubacteriales|f__unclassified_Eubacteriales_family|g__Colidextribacter|s__Colidextribacter_sp._OB.20	spost-MC38	1.91e-06	3.5228
k__Bacteria|p__Bacteroidota|c__Bacteroidia|o__Bacteroidales|f__Muribaculaceae|g__unclassified_Muribaculaceae_genus|s__Muribaculaceae_bacterium_Isolate-002_(NCI)	spre-MC38	1.91e-06	3.48429
k__Bacteria|p__Pseudomonadota|c__Epsilonproteobacteria|o__Campylobacterales|f__Helicobacteraceae|g__Helicobacter|s__Helicobacter_typhlonius	spre-MC38	1.91e-06	3.43631
k__Bacteria|p__Bacillota|c__Clostridia|o__Eubacteriales|f__Oscillospiraceae|g__Pseudoflavonifractor|s__Pseudoflavonifractor_sp._60	spost-MC38	1.91e-06	3.43586
k__Bacteria|p__unclassified_Bacteria_phylum|c__unclassified_Bacteria_class|o__unclassified_Bacteria_order|f__unclassified_Bacteria_family|g__unclassified_Bacteria_genus|s__bacterium_1xD42-67	spost-MC38	1.91e-06	3.4304
k__Bacteria|p__unclassified_Bacteria_phylum|c__unclassified_Bacteria_class|o__unclassified_Bacteria_order|f__unclassified_Bacteria_family|g__unclassified_Bacteria_genus|s__bacterium_0.1xD8-71	spost-MC38	1.91e-06	3.41174
k__Bacteria|p__Bacteroidota|c__Bacteroidia|o__Bacteroidales|f__Muribaculaceae|g__Candidatus_Amulumruptor|s__Candidatus_Amulumruptor_caecigallinarius	spost-MC38	1.91e-06	3.4056
k__Bacteria|p__Bacteroidota|c__Bacteroidia|o__Bacteroidales|f__unclassified_Bacteroidales_family|g__unclassified_Bacteroidales_genus|s__Bacteroidales_bacterium	spre-MC38	1.91e-06	3.4017
k__Bacteria|p__Bacillota|c__Clostridia|o__Eubacteriales|f__Oscillospiraceae|g__Acutalibacter|s__Acutalibacter_muris	spost-MC38	1.91e-06	3.32487
k__Bacteria|p__Bacteroidota|c__Bacteroidia|o__Bacteroidales|f__Muribaculaceae|g__unclassified_Muribaculaceae_genus|s__Muribaculaceae_bacterium_Isolate-110_(HZI)	spre-MC38	1.91e-06	3.29301
k__Bacteria|p__Bacillota|c__Clostridia|o__Eubacteriales|f__Lachnospiraceae|g__Acetatifactor|s__Acetatifactor_muris	spost-MC38	1.91e-06	3.28425
k__Bacteria|p__Bacillota|c__Clostridia|o__Eubacteriales|f__Lachnospiraceae|g__Roseburia|s__Roseburia_sp._1XD42-69	spost-MC38	1.91e-06	3.27465
k__Bacteria|p__Pseudomonadota|c__Deltaproteobacteria|o__Desulfovibrionales|f__Desulfovibrionaceae|g__Desulfovibrio|s__Desulfovibrio_sp.	spre-MC38	1.91e-06	3.2424
k__Bacteria|p__Bacteroidota|c__Bacteroidia|o__Bacteroidales|f__Muribaculaceae|g__unclassified_Muribaculaceae_genus|s__Muribaculaceae_bacterium_Isolate-080_(Janvier)	spost-MC38	1.91e-06	3.2321
k__Bacteria|p__Chlamydiota|c__Chlamydiia|o__Chlamydiales|f__Chlamydiaceae|g__Chlamydia|s__Chlamydia_trachomatis	spost-MC38	1.91e-06	3.22888
k__Bacteria|p__Bacteroidota|c__Bacteroidia|o__Bacteroidales|f__Muribaculaceae|g__unclassified_Muribaculaceae_genus|s__Muribaculaceae_bacterium_S4	spre-MC38	1.91e-06	3.22381
k__Bacteria|p__Bacillota|c__Clostridia|o__Eubacteriales|f__Lachnospiraceae|g__unclassified_Lachnospiraceae_genus|s__Lachnospiraceae_bacterium_MD335	spost-MC38	1.91e-06	3.212
k__Bacteria|p__Pseudomonadota|c__Epsilonproteobacteria|o__Campylobacterales|f__Helicobacteraceae|g__Helicobacter|s__Helicobacter_sp._MIT_03-1616	spre-MC38	1.91e-06	3.19826
k__Bacteria|p__Bacillota|c__Clostridia|o__Eubacteriales|f__Eubacteriaceae|g__Eubacterium|s__Eubacterium_plexicaudatum	spost-MC38	1.91e-06	3.16602
k__Bacteria|p__Bacillota|c__Clostridia|o__Eubacteriales|f__Lachnospiraceae|g__unclassified_Lachnospiraceae_genus|s__Lachnospiraceae_bacterium_10-1	spost-MC38	1.91e-06	3.16493
k__Bacteria|p__Bacteroidota|c__Bacteroidia|o__Bacteroidales|f__Prevotellaceae|g__Palleniella|s__Palleniella_intestinalis	spost-MC38	1.91e-06	3.14486
k__Bacteria|p__unclassified_Bacteria_phylum|c__unclassified_Bacteria_class|o__unclassified_Bacteria_order|f__unclassified_Bacteria_family|g__unclassified_Bacteria_genus|s__bacterium_D16-50	spost-MC38	1.91e-06	3.14433
k__Bacteria|p__Bacillota|c__Clostridia|o__Eubacteriales|f__Lachnospiraceae|g__Dorea|s__Dorea_sp._5-2	spost-MC38	1.91e-06	3.13744
k__Bacteria|p__Bacillota|c__Bacilli|o__Lactobacillales|f__unclassified_Lactobacillales_family|g__unclassified_Lactobacillales_genus|s__Lactobacillaceae_bacterium	spre-MC38	1.91e-06	3.13732
k__Bacteria|p__unclassified_Bacteria_phylum|c__unclassified_Bacteria_class|o__unclassified_Bacteria_order|f__unclassified_Bacteria_family|g__unclassified_Bacteria_genus|s__bacterium_1XD8-76	spost-MC38	1.91e-06	3.12793
k__Bacteria|p__Bacillota|c__Bacilli|o__Lactobacillales|f__Lactobacillaceae|g__Ligilactobacillus|s__Ligilactobacillus_animalis	spre-MC38	1.91e-06	3.10262
k__Bacteria|p__Bacteroidota|c__Bacteroidia|o__Bacteroidales|f__Muribaculaceae|g__unclassified_Muribaculaceae_genus|s__Muribaculaceae_bacterium_Isolate-102_(HZI)	spost-MC38	1.91e-06	3.08104
k__Bacteria|p__Bacillota|c__Clostridia|o__Eubacteriales|f__Clostridiaceae|g__Butyricicoccus|s__Butyricicoccus_sp._1XD8-22	spost-MC38	1.91e-06	3.06813
k__Bacteria|p__Bacillota|c__Clostridia|o__Eubacteriales|f__Oscillospiraceae|g__Anaerotruncus|s__Anaerotruncus_sp._G3(2012)	spost-MC38	1.91e-06	3.06687
k__Bacteria|p__Bacteroidota|c__Bacteroidia|o__Bacteroidales|f__Muribaculaceae|g__Duncaniella|s__Duncaniella_muris	spre-MC38	1.91e-06	3.04075
k__Bacteria|p__Bacteroidota|c__Bacteroidia|o__Bacteroidales|f__Muribaculaceae|g__Paramuribaculum|s__Paramuribaculum_intestinale	spre-MC38	1.91e-06	3.03701
k__Bacteria|p__unclassified_Bacteria_phylum|c__unclassified_Bacteria_class|o__unclassified_Bacteria_order|f__unclassified_Bacteria_family|g__unclassified_Bacteria_genus|s__bacterium_1XD8-92	spost-MC38	1.91e-06	3.01876
k__Bacteria|p__Bacillota|c__Clostridia|o__Eubacteriales|f__Oscillospiraceae|g__Acutalibacter|s__Acutalibacter_sp._1XD8-33	spost-MC38	1.91e-06	2.98554
k__Bacteria|p__Bacillota|c__Clostridia|o__Eubacteriales|f__unclassified_Eubacteriales_family|g__unclassified_Eubacteriales_genus|s__unclassified_Eubacteriales_species	spost-MC38	1.91e-06	2.97727
k__Bacteria|p__Pseudomonadota|c__Epsilonproteobacteria|o__Campylobacterales|f__Helicobacteraceae|g__Helicobacter|s__Helicobacter_sp.	spre-MC38	1.91e-06	2.96703
k__Bacteria|p__Bacteroidota|c__Bacteroidia|o__Bacteroidales|f__Bacteroidaceae|g__Bacteroides|s__Bacteroides_sp.	spre-MC38	1.91e-06	2.9662
k__Bacteria|p__Bacteroidota|c__Bacteroidia|o__Bacteroidales|f__Porphyromonadaceae|g__unclassified_Porphyromonadaceae_genus|s__Porphyromonadaceae_bacterium	spost-MC38	1.91e-06	2.95555
k__Bacteria|p__Bacillota|c__Clostridia|o__Eubacteriales|f__Oscillospiraceae|g__Pseudoflavonifractor|s__Pseudoflavonifractor_sp._524-17	spost-MC38	1.91e-06	2.95035
k__Bacteria|p__Pseudomonadota|c__Betaproteobacteria|o__Burkholderiales|f__Sutterellaceae|g__Parasutterella|s__Parasutterella_sp._NM82_D38	spre-MC38	1.91e-06	2.94932
k__Bacteria|p__Bacillota|c__Clostridia|o__Eubacteriales|f__Lachnospiraceae|g__unclassified_Lachnospiraceae_genus|s__Lachnospiraceae_bacterium_28-4	spost-MC38	1.91e-06	2.92246
k__Bacteria|p__Bacillota|c__Clostridia|o__Eubacteriales|f__Lachnospiraceae|g__Schaedlerella|s__Schaedlerella_arabinosiphila	spost-MC38	1.91e-06	2.92128
k__Bacteria|p__Bacteroidota|c__Bacteroidia|o__Bacteroidales|f__Muribaculaceae|g__unclassified_Muribaculaceae_genus|s__Muribaculaceae_bacterium_Isolate-104_(HZI)	spre-MC38	1.91e-06	2.92097
k__Bacteria|p__Bacillota|c__Bacilli|o__Lactobacillales|f__Lactobacillaceae|g__Lacticaseibacillus|s__Lacticaseibacillus_rhamnosus	spre-MC38	1.91e-06	2.91557
k__Bacteria|p__unclassified_Bacteria_phylum|c__unclassified_Bacteria_class|o__unclassified_Bacteria_order|f__unclassified_Bacteria_family|g__unclassified_Bacteria_genus|s__bacterium_D16-76	spost-MC38	1.91e-06	2.91488
k__Bacteria|p__Bacillota|c__Bacilli|o__Lactobacillales|f__Streptococcaceae|g__Streptococcus|s__Streptococcus_agalactiae	spre-MC38	1.91e-06	2.90881
k__Bacteria|p__Bacillota|c__Clostridia|o__Eubacteriales|f__Lachnospiraceae|g__unclassified_Lachnospiraceae_genus|s__Lachnospiraceae_bacterium_A2	spost-MC38	1.91e-06	2.90477
k__Bacteria|p__Bacillota|c__Clostridia|o__Eubacteriales|f__Oscillospiraceae|g__unclassified_Oscillospiraceae_genus|s__unclassified_Oscillospiraceae_species	spost-MC38	1.91e-06	2.90363
k__Bacteria|p__unclassified_Bacteria_phylum|c__unclassified_Bacteria_class|o__unclassified_Bacteria_order|f__unclassified_Bacteria_family|g__unclassified_Bacteria_genus|s__bacterium_1XD21-13	spost-MC38	1.91e-06	2.89796
k__Bacteria|p__Bacillota|c__Bacilli|o__Lactobacillales|f__Lactobacillaceae|g__Ligilactobacillus|s__Ligilactobacillus_salivarius	spre-MC38	1.91e-06	2.89476
k__Bacteria|p__Bacteroidota|c__Bacteroidia|o__Bacteroidales|f__Bacteroidaceae|g__Bacteroides|s__unclassified_Bacteroides_species	spre-MC38	1.91e-06	2.88796
k__Bacteria|p__Bacillota|c__Bacilli|o__Bacillales|f__Listeriaceae|g__Listeria|s__Listeria_newyorkensis	spre-MC38	1.91e-06	2.87854
k__Bacteria|p__unclassified_Bacteria_phylum|c__unclassified_Bacteria_class|o__unclassified_Bacteria_order|f__unclassified_Bacteria_family|g__unclassified_Bacteria_genus|s__bacterium_D16-54	spost-MC38	1.91e-06	2.87493
k__Bacteria|p__Pseudomonadota|c__Epsilonproteobacteria|o__Campylobacterales|f__Helicobacteraceae|g__Helicobacter|s__Helicobacter_hepaticus	spre-MC38	1.91e-06	2.87097
k__Bacteria|p__Bacillota|c__Erysipelotrichia|o__Erysipelotrichales|f__Erysipelotrichaceae|g__unclassified_Erysipelotrichaceae_genus|s__Erysipelotrichaceae_bacterium	spre-MC38	1.91e-06	2.86297
k__Bacteria|p__Bacteroidota|c__Bacteroidia|o__Bacteroidales|f__Tannerellaceae|g__Parabacteroides|s__Parabacteroides_distasonis	spre-MC38	1.91e-06	2.85728
k__Bacteria|p__Bacillota|c__Clostridia|o__Eubacteriales|f__Lachnospiraceae|g__unclassified_Lachnospiraceae_genus|s__Lachnospiraceae_bacterium_MD308	spre-MC38	1.91e-06	2.8535
k__Bacteria|p__Bacillota|c__Clostridia|o__Eubacteriales|f__Oscillospiraceae|g__Anaerotruncus|s__Anaerotruncus_colihominis	spost-MC38	1.91e-06	2.85069
k__Bacteria|p__Bacillota|c__Clostridia|o__Eubacteriales|f__Oscillospiraceae|g__Anaerotruncus|s__Anaerotruncus_sp._X29	spost-MC38	1.91e-06	2.84951
k__Bacteria|p__Bacillota|c__Clostridia|o__Eubacteriales|f__Lachnospiraceae|g__Enterocloster|s__Enterocloster_clostridioformis	spost-MC38	1.91e-06	2.84066
k__Bacteria|p__Bacillota|c__Clostridia|o__Eubacteriales|f__Oscillospiraceae|g__Neglectibacter|s__Neglectibacter_sp._524-5	spost-MC38	1.91e-06	2.83419
k__Bacteria|p__Bacillota|c__Clostridia|o__Eubacteriales|f__Lachnospiraceae|g__unclassified_Lachnospiraceae_genus|s__Lachnospiraceae_bacterium_3-1	spost-MC38	1.91e-06	2.82315
k__Bacteria|p__Pseudomonadota|c__Epsilonproteobacteria|o__Campylobacterales|f__Helicobacteraceae|g__Helicobacter|s__Helicobacter_sp._MIT_03-1614	spre-MC38	1.91e-06	2.8197
k__Bacteria|p__Actinomycetota|c__Coriobacteriia|o__Eggerthellales|f__Eggerthellaceae|g__Adlercreutzia|s__Adlercreutzia_equolifaciens	spre-MC38	1.91e-06	2.81268
k__Bacteria|p__Pseudomonadota|c__Epsilonproteobacteria|o__Campylobacterales|f__Helicobacteraceae|g__Helicobacter|s__Helicobacter_japonicus	spre-MC38	1.91e-06	2.8121
k__Bacteria|p__Bacteroidota|c__Bacteroidia|o__Bacteroidales|f__Muribaculaceae|g__Muribaculum|s__Muribaculum_intestinale	spre-MC38	1.91e-06	2.8042
k__Bacteria|p__unclassified_Bacteria_phylum|c__unclassified_Bacteria_class|o__unclassified_Bacteria_order|f__unclassified_Bacteria_family|g__unclassified_Bacteria_genus|s__bacterium_1XD42-1	spost-MC38	1.91e-06	2.7976
k__Bacteria|p__Actinomycetota|c__Coriobacteriia|o__Coriobacteriales|f__Coriobacteriaceae|g__unclassified_Coriobacteriaceae_genus|s__Coriobacteriaceae_bacterium	spre-MC38	1.91e-06	2.7837
k__Bacteria|p__Bacillota|c__Clostridia|o__Eubacteriales|f__Oscillospiraceae|g__Neglectibacter|s__Neglectibacter_sp._59	spost-MC38	1.91e-06	2.78171
k__Bacteria|p__unclassified_Bacteria_phylum|c__unclassified_Bacteria_class|o__unclassified_Bacteria_order|f__unclassified_Bacteria_family|g__unclassified_Bacteria_genus|s__bacterium_1xD42-62	spost-MC38	1.91e-06	2.77547
k__Bacteria|p__Bacteroidota|c__Bacteroidia|o__Bacteroidales|f__Prevotellaceae|g__Prevotella|s__Prevotella_sp._MGM2	spre-MC38	1.91e-06	2.75398
k__Bacteria|p__Bacteroidota|c__Bacteroidia|o__Bacteroidales|f__Muribaculaceae|g__unclassified_Muribaculaceae_genus|s__Muribaculaceae_bacterium_Isolate-083_(Janvier)	spre-MC38	1.91e-06	2.74841
k__Bacteria|p__Bacillota|c__Clostridia|o__Eubacteriales|f__Oscillospiraceae|g__Anaerotruncus|s__Anaerotruncus_sp._1XD22-93	spost-MC38	1.91e-06	2.72756
k__Bacteria|p__Pseudomonadota|c__Epsilonproteobacteria|o__Campylobacterales|f__Campylobacteraceae|g__Campylobacter|s__Campylobacter_jejuni	spre-MC38	1.91e-06	2.72676
k__Bacteria|p__unclassified_Bacteria_phylum|c__unclassified_Bacteria_class|o__unclassified_Bacteria_order|f__unclassified_Bacteria_family|g__unclassified_Bacteria_genus|s__bacterium_1xD8-6	spost-MC38	1.91e-06	2.71659
k__Bacteria|p__Bacteroidota|c__Bacteroidia|o__Bacteroidales|f__Rikenellaceae|g__Alistipes|s__Alistipes_sp.	spost-MC38	1.91e-06	2.71326
k__Bacteria|p__Pseudomonadota|c__Epsilonproteobacteria|o__Campylobacterales|f__Helicobacteraceae|g__Helicobacter|s__Helicobacter_ganmani	spost-MC38	1.91e-06	2.7011
k__Bacteria|p__Bacillota|c__Bacilli|o__Lactobacillales|f__Lactobacillaceae|g__Lacticaseibacillus|s__Lacticaseibacillus_paracasei	spre-MC38	1.91e-06	2.69302
k__Bacteria|p__Bacillota|c__Clostridia|o__Eubacteriales|f__Oscillospiraceae|g__unclassified_Oscillospiraceae_genus|s__Oscillospiraceae_bacterium	spre-MC38	1.91e-06	2.69299
k__Bacteria|p__Candidatus_Saccharibacteria|c__Candidatus_Nanosyncoccalia|o__Candidatus_Nanosyncoccales|f__Candidatus_Nanosyncoccacae|g__Candidatus_Nanosyncoccus|s__Candidatus_Nanosyncoccus_alces	spre-MC38	1.91e-06	2.68841
k__Bacteria|p__Bacillota|c__Bacilli|o__Lactobacillales|f__Lactobacillaceae|g__Lactobacillus|s__Lactobacillus_crispatus	spre-MC38	1.91e-06	2.68716
k__Bacteria|p__unclassified_Bacteria_phylum|c__unclassified_Bacteria_class|o__unclassified_Bacteria_order|f__unclassified_Bacteria_family|g__unclassified_Bacteria_genus|s__bacterium_0.1xD8-82	spost-MC38	1.91e-06	2.66976
k__Bacteria|p__Bacillota|c__unclassified_Bacillota_class|o__unclassified_Bacillota_order|f__unclassified_Bacillota_family|g__unclassified_Bacillota_genus|s__unclassified_Bacillota_species	spost-MC38	1.91e-06	2.6671
k__Bacteria|p__Bacillota|c__Clostridia|o__Eubacteriales|f__Oscillospiraceae|g__Subdoligranulum|s__Subdoligranulum_sp.	spost-MC38	1.91e-06	2.65938
k__Bacteria|p__unclassified_Bacteria_phylum|c__unclassified_Bacteria_class|o__unclassified_Bacteria_order|f__unclassified_Bacteria_family|g__unclassified_Bacteria_genus|s__bacterium_D16-51	spost-MC38	1.91e-06	2.65527
k__Bacteria|p__Bacteroidota|c__Bacteroidia|o__Bacteroidales|f__Muribaculaceae|g__Duncaniella|s__Duncaniella_dubosii	spost-MC38	1.91e-06	2.65193
k__Bacteria|p__Bacteroidota|c__Bacteroidia|o__Bacteroidales|f__Muribaculaceae|g__unclassified_Muribaculaceae_genus|s__Muribaculaceae_bacterium_M3	spre-MC38	1.91e-06	2.64507
k__Bacteria|p__Bacteroidota|c__Bacteroidia|o__Bacteroidales|f__Bacteroidaceae|g__Bacteroides|s__Bacteroides_caecimuris	spre-MC38	1.91e-06	2.64427
k__Bacteria|p__Bacillota|c__Clostridia|o__Eubacteriales|f__Lachnospiraceae|g__Sporofaciens|s__Sporofaciens_musculi	spost-MC38	1.91e-06	2.63031
k__Bacteria|p__Bacteroidota|c__Bacteroidia|o__Bacteroidales|f__Muribaculaceae|g__unclassified_Muribaculaceae_genus|s__Muribaculaceae_bacterium_Isolate-036_(Harlan)	spre-MC38	1.91e-06	2.62515
k__Bacteria|p__unclassified_Bacteria_phylum|c__unclassified_Bacteria_class|o__unclassified_Bacteria_order|f__unclassified_Bacteria_family|g__unclassified_Bacteria_genus|s__bacterium_1XD42-76	spost-MC38	1.91e-06	2.60076
k__Bacteria|p__Bacillota|c__Clostridia|o__Eubacteriales|f__Oscillospiraceae|g__Ruminococcus|s__Ruminococcus_sp._1xD21-23	spost-MC38	1.91e-06	2.58321
k__Bacteria|p__Bacillota|c__Clostridia|o__Eubacteriales|f__Oscillospiraceae|g__Flavonifractor|s__Flavonifractor_plautii	spost-MC38	1.91e-06	2.58115
k__Bacteria|p__Bacteroidota|c__Bacteroidia|o__Bacteroidales|f__Muribaculaceae|g__unclassified_Muribaculaceae_genus|s__Muribaculaceae_bacterium_Isolate-013_(NCI)	spre-MC38	1.91e-06	2.56948
k__Bacteria|p__Bacteroidota|c__Bacteroidia|o__Bacteroidales|f__Prevotellaceae|g__Prevotella|s__unclassified_Prevotella_species	spre-MC38	1.91e-06	2.54816
k__Bacteria|p__Bacteroidota|c__Bacteroidia|o__Bacteroidales|f__unclassified_Bacteroidales_family|g__unclassified_Bacteroidales_genus|s__unclassified_Bacteroidales_species	spre-MC38	1.91e-06	2.54698
k__Bacteria|p__Bacillota|c__Clostridia|o__Eubacteriales|f__Clostridiaceae|g__Clostridium|s__Clostridium_sp._CAG:557	spre-MC38	1.91e-06	2.54086
k__Bacteria|p__Bacillota|c__Clostridia|o__Eubacteriales|f__Clostridiaceae|g__Clostridium|s__uncultured_Clostridium_sp.	spost-MC38	1.91e-06	2.53888
k__Bacteria|p__Bacillota|c__Clostridia|o__Eubacteriales|f__Clostridiaceae|g__Clostridium|s__Clostridium_sp._CAG:58	spost-MC38	1.91e-06	2.53824
k__Bacteria|p__Bacillota|c__Clostridia|o__Eubacteriales|f__Lachnospiraceae|g__unclassified_Lachnospiraceae_genus|s__unclassified_Lachnospiraceae_species	spost-MC38	1.91e-06	2.53504
k__Bacteria|p__Bacillota|c__Clostridia|o__Eubacteriales|f__Oscillospiraceae|g__Acutalibacter|s__Acutalibacter_sp._1XD8-36	spost-MC38	1.91e-06	2.52662
k__Bacteria|p__Bacteroidota|c__Bacteroidia|o__Bacteroidales|f__Muribaculaceae|g__Muribaculum|s__unclassified_Muribaculum_species	spost-MC38	1.91e-06	2.52568
k__Bacteria|p__Bacillota|c__Clostridia|o__Eubacteriales|f__Lachnospiraceae|g__unclassified_Lachnospiraceae_genus|s__Lachnospiraceae_bacterium_M18-1	spost-MC38	1.91e-06	2.50325
k__Bacteria|p__Bacillota|c__Clostridia|o__Eubacteriales|f__Lachnospiraceae|g__Anaerotignum|s__Anaerotignum_faecicola	spre-MC38	1.91e-06	2.49134
k__Bacteria|p__unclassified_Bacteria_phylum|c__unclassified_Bacteria_class|o__unclassified_Bacteria_order|f__unclassified_Bacteria_family|g__unclassified_Bacteria_genus|s__bacterium	spost-MC38	1.91e-06	2.47604
k__Bacteria|p__Verrucomicrobiota|c__Verrucomicrobiae|o__Verrucomicrobiales|f__Akkermansiaceae|g__Akkermansia|s__Akkermansia_muciniphila	spre-MC38	1.91e-06	2.468
k__Bacteria|p__Bacteroidota|c__Bacteroidia|o__Bacteroidales|f__Muribaculaceae|g__unclassified_Muribaculaceae_genus|s__Muribaculaceae_bacterium_Isolate-039_(Harlan)	spre-MC38	1.91e-06	2.4657
k__Bacteria|p__Bacillota|c__Clostridia|o__Eubacteriales|f__Lachnospiraceae|g__unclassified_Lachnospiraceae_genus|s__Lachnospiraceae_bacterium_MD329	spre-MC38	1.91e-06	2.46443
k__Bacteria|p__Bacteroidota|c__Bacteroidia|o__Bacteroidales|f__Muribaculaceae|g__unclassified_Muribaculaceae_genus|s__Muribaculaceae_bacterium_Isolate-037_(Harlan)	spre-MC38	1.91e-06	2.45198
k__Bacteria|p__Actinomycetota|c__Actinomycetes|o__Bifidobacteriales|f__Bifidobacteriaceae|g__Bifidobacterium|s__Bifidobacterium_pseudolongum	spost-MC38	1.91e-06	2.43639
k__Bacteria|p__Bacillota|c__unclassified_Bacillota_class|o__unclassified_Bacillota_order|f__unclassified_Bacillota_family|g__unclassified_Bacillota_genus|s__Firmicutes_bacterium_M10-2	spost-MC38	1.91e-06	2.4289
k__Bacteria|p__Bacillota|c__Clostridia|o__Eubacteriales|f__Oscillospiraceae|g__Oscillibacter|s__Oscillibacter_sp._PC13	spost-MC38	1.91e-06	2.42441
k__Bacteria|p__Bacillota|c__Erysipelotrichia|o__Erysipelotrichales|f__Erysipelotrichaceae|g__Ileibacterium|s__Ileibacterium_valens	spost-MC38	1.91e-06	2.42252
k__Bacteria|p__Bacillota|c__Clostridia|o__Eubacteriales|f__Peptostreptococcaceae|g__Clostridioides|s__Clostridioides_difficile	spost-MC38	1.91e-06	2.41997
k__Bacteria|p__Bacteroidota|c__Bacteroidia|o__Bacteroidales|f__Muribaculaceae|g__Duncaniella|s__Duncaniella_sp._C9	spre-MC38	1.91e-06	2.4166
k__Bacteria|p__unclassified_Bacteria_phylum|c__unclassified_Bacteria_class|o__unclassified_Bacteria_order|f__unclassified_Bacteria_family|g__unclassified_Bacteria_genus|s__bacterium_D16-63	spre-MC38	1.91e-06	2.41523
k__Bacteria|p__Bacillota|c__Clostridia|o__Eubacteriales|f__Oscillospiraceae|g__Ruminococcus|s__Ruminococcus_sp.	spost-MC38	1.91e-06	2.41236
k__Bacteria|p__Bacillota|c__Bacilli|o__Lactobacillales|f__Lactobacillaceae|g__Ligilactobacillus|s__Ligilactobacillus_apodemi	spre-MC38	1.91e-06	2.40853
k__Bacteria|p__Bacteroidota|c__Bacteroidia|o__Bacteroidales|f__Bacteroidaceae|g__Phocaeicola|s__Phocaeicola_vulgatus	spre-MC38	1.91e-06	2.39002
k__Bacteria|p__Bacillota|c__Clostridia|o__Eubacteriales|f__Lachnospiraceae|g__Enterocloster|s__Enterocloster_bolteae	spost-MC38	1.91e-06	2.38797
k__Bacteria|p__Candidatus_Saccharibacteria|c__unclassified_Candidatus_Saccharibacteria_class|o__unclassified_Candidatus_Saccharibacteria_order|f__unclassified_Candidatus_Saccharibacteria_family|g__unclassified_Candidatus_Saccharibacteria_genus|s__TM7_phylum_sp._oral_taxon_351	spre-MC38	1.91e-06	2.38255
k__Bacteria|p__Bacillota|c__Clostridia|o__Eubacteriales|f__Lachnospiraceae|g__Roseburia|s__Roseburia_sp._CAG:309	spost-MC38	1.91e-06	2.37333
k__Bacteria|p__Bacillota|c__Clostridia|o__Eubacteriales|f__Oscillospiraceae|g__Oscillibacter|s__Oscillibacter_sp._CAG:155	spost-MC38	1.91e-06	2.373
k__Bacteria|p__Pseudomonadota|c__Epsilonproteobacteria|o__Campylobacterales|f__Helicobacteraceae|g__Helicobacter|s__Helicobacter_sp._MIT_05-5293	spre-MC38	1.91e-06	2.37008
k__Bacteria|p__Bacillota|c__Clostridia|o__Eubacteriales|f__Oscillospiraceae|g__Neglectibacter|s__Neglectibacter_timonensis	spre-MC38	1.91e-06	2.36097
k__Bacteria|p__Pseudomonadota|c__Deltaproteobacteria|o__Desulfovibrionales|f__Desulfovibrionaceae|g__Desulfovibrio|s__Desulfovibrio_porci	spre-MC38	1.91e-06	2.35898
k__Bacteria|p__Bacillota|c__Clostridia|o__Eubacteriales|f__Clostridiaceae|g__Clostridium|s__Clostridium_sp._MD294	spost-MC38	1.91e-06	2.35718
k__Bacteria|p__unclassified_Bacteria_phylum|c__unclassified_Bacteria_class|o__unclassified_Bacteria_order|f__unclassified_Bacteria_family|g__unclassified_Bacteria_genus|s__uncultured_bacterium	spre-MC38	1.91e-06	2.3343
k__Bacteria|p__Bacillota|c__Erysipelotrichia|o__Erysipelotrichales|f__Erysipelotrichaceae|g__Faecalibaculum|s__Faecalibaculum_rodentium	spre-MC38	1.91e-06	2.32863
k__Bacteria|p__Bacillota|c__Clostridia|o__Eubacteriales|f__Lachnospiraceae|g__unclassified_Lachnospiraceae_genus|s__Lachnospiraceae_bacterium_1_1_57FAA	spre-MC38	1.91e-06	2.32453
k__Bacteria|p__Bacteroidota|c__Bacteroidia|o__Bacteroidales|f__Muribaculaceae|g__unclassified_Muribaculaceae_genus|s__Muribaculaceae_bacterium_Isolate-105_(HZI)	spre-MC38	1.91e-06	2.32435
k__Bacteria|p__unclassified_Bacteria_phylum|c__unclassified_Bacteria_class|o__unclassified_Bacteria_order|f__unclassified_Bacteria_family|g__unclassified_Bacteria_genus|s__unclassified_Bacteria_species	spost-MC38	1.91e-06	2.32269
k__Bacteria|p__Bacteroidota|c__Bacteroidia|o__Bacteroidales|f__unclassified_Bacteroidales_family|g__unclassified_Bacteroidales_genus|s__Bacteroidales_bacterium_52_46	spre-MC38	1.91e-06	2.3208
k__Bacteria|p__Bacteroidota|c__Bacteroidia|o__Bacteroidales|f__Bacteroidaceae|g__Bacteroides|s__Bacteroides_sp._NM69_E16B	spre-MC38	1.91e-06	2.31946
k__Bacteria|p__Bacillota|c__Clostridia|o__Eubacteriales|f__Lachnospiraceae|g__Lachnoclostridium|s__[Clostridium]_symbiosum	spost-MC38	1.91e-06	2.31229
k__Bacteria|p__Bacteroidota|c__Bacteroidia|o__Bacteroidales|f__Muribaculaceae|g__unclassified_Muribaculaceae_genus|s__Muribaculaceae_bacterium_Isolate-113_(HZI)	spre-MC38	1.91e-06	2.31161
k__Bacteria|p__Bacteroidota|c__Bacteroidia|o__Bacteroidales|f__Bacteroidaceae|g__Phocaeicola|s__Phocaeicola_sartorii	spre-MC38	1.91e-06	2.30613
k__Bacteria|p__Bacteroidota|c__Bacteroidia|o__Bacteroidales|f__Odoribacteraceae|g__Odoribacter|s__Odoribacter_sp._Z80	spre-MC38	1.91e-06	2.30541
k__Bacteria|p__Bacillota|c__Clostridia|o__unclassified_Clostridia_order|f__unclassified_Clostridia_family|g__unclassified_Clostridia_genus|s__Clostridia_bacterium	spost-MC38	1.91e-06	2.29193
k__Bacteria|p__Actinomycetota|c__Coriobacteriia|o__Eggerthellales|f__Eggerthellaceae|g__Adlercreutzia|s__Adlercreutzia_caecimuris	spre-MC38	1.91e-06	2.28326
k__Bacteria|p__Bacillota|c__Clostridia|o__Eubacteriales|f__Clostridiaceae|g__Hungatella|s__Hungatella_hathewayi	spost-MC38	1.91e-06	2.27029
k__Bacteria|p__Bacillota|c__Clostridia|o__Eubacteriales|f__Lachnospiraceae|g__Lachnoclostridium|s__[Clostridium]_scindens	spost-MC38	1.91e-06	2.26762
k__Bacteria|p__Bacteroidota|c__Bacteroidia|o__Bacteroidales|f__Rikenellaceae|g__Rikenella|s__Rikenella_microfusus	spre-MC38	1.91e-06	2.26429
k__Bacteria|p__Bacillota|c__Clostridia|o__Eubacteriales|f__Lachnospiraceae|g__Dorea|s__Dorea_sp._CAG:317	spost-MC38	1.91e-06	2.26418
k__Bacteria|p__Bacteroidota|c__Bacteroidia|o__Bacteroidales|f__Bacteroidaceae|g__Bacteroides|s__Bacteroides_uniformis	spre-MC38	1.91e-06	2.26195
k__Bacteria|p__unclassified_Bacteria_phylum|c__unclassified_Bacteria_class|o__unclassified_Bacteria_order|f__unclassified_Bacteria_family|g__unclassified_Bacteria_genus|s__bacterium_1XD42-8	spost-MC38	1.91e-06	2.2609
k__Bacteria|p__Bacteroidota|c__Bacteroidia|o__Bacteroidales|f__Bacteroidaceae|g__unclassified_Bacteroidaceae_genus|s__Bacteroidaceae_bacterium	spre-MC38	1.91e-06	2.25125
k__Bacteria|p__Bacillota|c__Clostridia|o__Eubacteriales|f__Eubacteriaceae|g__Eubacterium|s__Eubacterium_sp._14-2	spost-MC38	1.91e-06	2.25011
k__Bacteria|p__Bacteroidota|c__Bacteroidia|o__Bacteroidales|f__Muribaculaceae|g__unclassified_Muribaculaceae_genus|s__Muribaculaceae_bacterium_Isolate-004_(NCI)	spre-MC38	1.91e-06	2.24881
k__Bacteria|p__Bacteroidota|c__Bacteroidia|o__Bacteroidales|f__Muribaculaceae|g__unclassified_Muribaculaceae_genus|s__Muribaculaceae_bacterium_Isolate-001_(NCI)	spre-MC38	1.91e-06	2.23741
k__Bacteria|p__Bacillota|c__Bacilli|o__Lactobacillales|f__Enterococcaceae|g__Enterococcus|s__Enterococcus_faecalis	spost-MC38	1.91e-06	2.23334
k__Bacteria|p__Bacillota|c__Clostridia|o__Eubacteriales|f__unclassified_Eubacteriales_family|g__Intestinimonas|s__Intestinimonas_butyriciproducens	spost-MC38	1.91e-06	2.21835
k__Bacteria|p__Candidatus_Saccharibacteria|c__unclassified_Candidatus_Saccharibacteria_class|o__unclassified_Candidatus_Saccharibacteria_order|f__unclassified_Candidatus_Saccharibacteria_family|g__unclassified_Candidatus_Saccharibacteria_genus|s__Candidatus_Saccharibacteria_bacterium	spre-MC38	1.91e-06	2.21824
k__Bacteria|p__Bacillota|c__Clostridia|o__Eubacteriales|f__Lachnospiraceae|g__unclassified_Lachnospiraceae_genus|s__[Eubacterium]_rectale	spost-MC38	1.91e-06	2.21461
k__Bacteria|p__Bacillota|c__Clostridia|o__Eubacteriales|f__Lachnospiraceae|g__unclassified_Lachnospiraceae_genus|s__Lachnospiraceae_bacterium_AM48-27BH	spost-MC38	1.91e-06	2.21163
k__Bacteria|p__Bacillota|c__Clostridia|o__Eubacteriales|f__Oscillospiraceae|g__unclassified_Oscillospiraceae_genus|s__Ruminococcaceae_bacterium_AM07-15	spost-MC38	1.91e-06	2.2074
k__Bacteria|p__Bacillota|c__Clostridia|o__Eubacteriales|f__Oscillospiraceae|g__Faecalibacterium|s__Faecalibacterium_prausnitzii	spost-MC38	1.91e-06	2.1999
k__Bacteria|p__Bacteroidota|c__Bacteroidia|o__Bacteroidales|f__Tannerellaceae|g__Parabacteroides|s__Parabacteroides_merdae	spre-MC38	1.91e-06	2.19896
k__Bacteria|p__Bacillota|c__Clostridia|o__Eubacteriales|f__Lachnospiraceae|g__Enterocloster|s__Enterocloster_hominis	spost-MC38	1.91e-06	2.18854
k__Bacteria|p__Bacillota|c__unclassified_Bacillota_class|o__unclassified_Bacillota_order|f__unclassified_Bacillota_family|g__unclassified_Bacillota_genus|s__Firmicutes_bacterium_CAG:114	spost-MC38	1.91e-06	2.17619
k__Bacteria|p__Bacillota|c__Clostridia|o__Eubacteriales|f__Oscillospiraceae|g__Flavonifractor|s__uncultured_Flavonifractor_sp.	spost-MC38	1.91e-06	2.16841
k__Bacteria|p__Bacteroidota|c__Bacteroidia|o__Bacteroidales|f__Odoribacteraceae|g__Odoribacter|s__Odoribacter_splanchnicus	spre-MC38	1.91e-06	2.16623
k__Bacteria|p__Bacillota|c__Clostridia|o__Eubacteriales|f__Clostridiaceae|g__Clostridium|s__Clostridium_sp._CAG:1013	spre-MC38	1.91e-06	2.15158
k__Bacteria|p__Bacillota|c__Erysipelotrichia|o__Erysipelotrichales|f__Erysipelotrichaceae|g__unclassified_Erysipelotrichaceae_genus|s__Erysipelotrichaceae_bacterium_RD49	spost-MC38	1.91e-06	2.15
k__Bacteria|p__Actinomycetota|c__Coriobacteriia|o__Coriobacteriales|f__Atopobiaceae|g__unclassified_Atopobiaceae_genus|s__Atopobiaceae_bacterium_FL090493	spre-MC38	1.91e-06	2.14564
k__Bacteria|p__Bacteroidota|c__Bacteroidia|o__Bacteroidales|f__Tannerellaceae|g__Parabacteroides|s__Parabacteroides_gordonii	spre-MC38	1.91e-06	2.1402
k__Bacteria|p__Pseudomonadota|c__Gammaproteobacteria|o__Enterobacterales|f__Enterobacteriaceae|g__Escherichia|s__unclassified_Escherichia_species	spost-MC38	1.91e-06	2.13769
k__Bacteria|p__Bacteroidota|c__Bacteroidia|o__Bacteroidales|f__Tannerellaceae|g__Parabacteroides|s__unclassified_Parabacteroides_species	spre-MC38	1.91e-06	2.13599
k__Bacteria|p__Bacteroidota|c__Bacteroidia|o__Bacteroidales|f__Bacteroidaceae|g__Bacteroides|s__Bacteroides_ovatus	spre-MC38	1.91e-06	2.13579
k__Bacteria|p__Bacillota|c__Bacilli|o__Bacillales|f__Paenibacillaceae|g__Aneurinibacillus|s__Aneurinibacillus_migulanus	spre-MC38	1.91e-06	2.13469
k__Bacteria|p__Actinomycetota|c__Coriobacteriia|o__Eggerthellales|f__Eggerthellaceae|g__Adlercreutzia|s__Adlercreutzia_mucosicola	spre-MC38	1.91e-06	2.12835
k__Bacteria|p__Bacillota|c__Clostridia|o__Eubacteriales|f__Oscillospiraceae|g__Oscillibacter|s__uncultured_Oscillibacter_sp.	spost-MC38	1.91e-06	2.10634
k__Bacteria|p__Bacteroidota|c__Bacteroidia|o__Bacteroidales|f__Rikenellaceae|g__Alistipes|s__unclassified_Alistipes_species	spre-MC38	1.91e-06	2.10406
k__Bacteria|p__Bacillota|c__Clostridia|o__Eubacteriales|f__Christensenellaceae|g__Christensenella|s__Christensenella_sp._NSJ-35	spre-MC38	1.91e-06	2.10324
k__Bacteria|p__Actinomycetota|c__Coriobacteriia|o__Eggerthellales|f__Eggerthellaceae|g__Enterorhabdus|s__Enterorhabdus_sp._P55	spre-MC38	1.91e-06	2.10052
k__Bacteria|p__Pseudomonadota|c__Epsilonproteobacteria|o__Campylobacterales|f__Helicobacteraceae|g__Helicobacter|s__Helicobacter_cinaedi	spre-MC38	1.91e-06	2.10031
k__Bacteria|p__Bacteroidota|c__Bacteroidia|o__Bacteroidales|f__Barnesiellaceae|g__Barnesiella|s__Barnesiella_sp.	spre-MC38	1.91e-06	2.09171
k__Bacteria|p__Bacillota|c__Clostridia|o__Eubacteriales|f__Clostridiaceae|g__Clostridium|s__Clostridium_sp._CAG:343	spre-MC38	1.91e-06	2.08414
k__Bacteria|p__Bacteroidota|c__Bacteroidia|o__Bacteroidales|f__Muribaculaceae|g__Duncaniella|s__Duncaniella_freteri	spre-MC38	1.91e-06	2.08397
k__Bacteria|p__Bacillota|c__Clostridia|o__Eubacteriales|f__Lachnospiraceae|g__Lachnoclostridium|s__Lachnoclostridium_sp.	spost-MC38	1.91e-06	2.08149
k__Bacteria|p__Bacillota|c__Clostridia|o__Eubacteriales|f__Lachnospiraceae|g__Mediterraneibacter|s__[Ruminococcus]_gnavus	spost-MC38	1.91e-06	2.0742
k__Bacteria|p__Bacteroidota|c__Bacteroidia|o__Bacteroidales|f__unclassified_Bacteroidales_family|g__unclassified_Bacteroidales_genus|s__Bacteroidales_bacterium_43_36	spre-MC38	1.91e-06	2.06977
k__Bacteria|p__Bacillota|c__Clostridia|o__Eubacteriales|f__Lachnospiraceae|g__Blautia|s__Blautia_coccoides	spost-MC38	1.91e-06	2.06521
k__Bacteria|p__Bacillota|c__Clostridia|o__Eubacteriales|f__Oscillospiraceae|g__Lawsonibacter|s__Lawsonibacter_hominis	spost-MC38	1.91e-06	2.06279
k__Bacteria|p__Actinomycetota|c__Coriobacteriia|o__Eggerthellales|f__Eggerthellaceae|g__Adlercreutzia|s__unclassified_Adlercreutzia_species	spre-MC38	1.91e-06	2.05594
k__Bacteria|p__Bacillota|c__Clostridia|o__Eubacteriales|f__Oscillospiraceae|g__Ruminococcus|s__uncultured_Ruminococcus_sp.	spost-MC38	1.91e-06	2.05222
k__Bacteria|p__Bacillota|c__Clostridia|o__Eubacteriales|f__Lachnospiraceae|g__Lachnoclostridium|s__Lachnoclostridium_sp._An196	spost-MC38	1.91e-06	2.05158
k__Bacteria|p__unclassified_Bacteria_phylum|c__unclassified_Bacteria_class|o__unclassified_Bacteria_order|f__unclassified_Bacteria_family|g__unclassified_Bacteria_genus|s__bacterium_1XD42-54	spost-MC38	1.91e-06	2.05083
k__Bacteria|p__Bacteroidota|c__Bacteroidia|o__Bacteroidales|f__Tannerellaceae|g__Parabacteroides|s__Parabacteroides_sp._HGS0025	spre-MC38	1.91e-06	2.04947
k__Bacteria|p__Pseudomonadota|c__Gammaproteobacteria|o__Enterobacterales|f__Enterobacteriaceae|g__Escherichia|s__Escherichia_coli	spre-MC38	1.91e-06	2.04809
k__Bacteria|p__Bacillota|c__Clostridia|o__unclassified_Clostridia_order|f__unclassified_Clostridia_family|g__Candidatus_Pseudobutyricicoccus|s__Candidatus_Pseudobutyricicoccus_lothianensis	spost-MC38	1.91e-06	2.04763
k__Bacteria|p__Actinomycetota|c__Coriobacteriia|o__Eggerthellales|f__Eggerthellaceae|g__Adlercreutzia|s__Adlercreutzia_muris	spre-MC38	1.91e-06	2.03205
k__Bacteria|p__Bacteroidota|c__Bacteroidia|o__Bacteroidales|f__Muribaculaceae|g__unclassified_Muribaculaceae_genus|s__Muribaculaceae_bacterium_Isolate-100_(HZI)	spre-MC38	1.91e-06	2.03138
k__Bacteria|p__Bacteroidota|c__Bacteroidia|o__Bacteroidales|f__Bacteroidaceae|g__Bacteroides|s__Bacteroides_fragilis	spre-MC38	1.91e-06	2.02962
k__Bacteria|p__Bacteroidota|c__Bacteroidia|o__Bacteroidales|f__Tannerellaceae|g__Parabacteroides|s__Parabacteroides_johnsonii	spre-MC38	1.91e-06	2.02861
k__Bacteria|p__Bacillota|c__Clostridia|o__Eubacteriales|f__Lachnospiraceae|g__Dorea|s__Dorea_longicatena	spost-MC38	1.91e-06	2.02057
k__Bacteria|p__Bacteroidota|c__Bacteroidia|o__Bacteroidales|f__Muribaculaceae|g__Muribaculum|s__Muribaculum_gordoncarteri	spre-MC38	1.91e-06	2.01351
k__Bacteria|p__Bacillota|c__Clostridia|o__Eubacteriales|f__Lachnospiraceae|g__Dorea|s__Dorea_formicigenerans	spost-MC38	1.91e-06	2.01217
k__Bacteria|p__Bacteroidota|c__Bacteroidia|o__Bacteroidales|f__Rikenellaceae|g__Alistipes|s__Alistipes_communis	spre-MC38	1.91e-06	2.00996
k__Bacteria|p__Bacillota|c__Clostridia|o__Eubacteriales|f__Oscillospiraceae|g__Dysosmobacter|s__Dysosmobacter_sp._NSJ-60	spost-MC38	1.91e-06	2.00967
k__Bacteria|p__Bacillota|c__Clostridia|o__Eubacteriales|f__Oscillospiraceae|g__Pseudoflavonifractor|s__Pseudoflavonifractor_capillosus	spost-MC38	1.91e-06	2.00541
k__Bacteria|p__Pseudomonadota|c__Epsilonproteobacteria|o__Campylobacterales|f__Helicobacteraceae|g__Helicobacter|s__Helicobacter_bilis	spre-MC38	1.91e-06	2.0049
k__Bacteria|p__Pseudomonadota|c__Epsilonproteobacteria|o__Campylobacterales|f__Helicobacteraceae|g__Helicobacter|s__Helicobacter_magdeburgensis	spre-MC38	1.91e-06	2.00268
k__Bacteria|p__Bacteroidota|c__Bacteroidia|o__Bacteroidales|f__Tannerellaceae|g__Parabacteroides|s__Parabacteroides_chinchillae	spre-MC38	1.91e-06	2.00227

## Sheet: LLC
Taxa	Group	pvalue	LDA
k__Bacteria|p__unclassified_Bacteria_phylum	spost-LLC	1.91e-06	4.2656
k__Bacteria|p__Pseudomonadota	spre-LLC	1.91e-06	4.25403
k__Bacteria|p__Bacillota	spre-LLC	1.91e-06	4.21918
k__Bacteria|p__Bacteroidota	spost-LLC	1.91e-06	4.11861
k__Bacteria|p__Chlamydiota	spost-LLC	1.91e-06	3.96308
k__Bacteria|p__Actinomycetota	spre-LLC	1.91e-06	3.43949
k__Bacteria|p__Deferribacteres	spost-LLC	1.91e-06	3.26346
k__Bacteria|p__Candidatus_Saccharibacteria	spre-LLC	1.91e-06	2.77877
k__Bacteria|p__Bacillota|c__Bacilli|o__Lactobacillales|f__Lactobacillaceae|g__Ligilactobacillus	spre-LLC	1.91e-06	4.3878
k__Bacteria|p__Bacillota|c__Bacilli|o__Lactobacillales|f__Lactobacillaceae|g__Lactobacillus	spre-LLC	1.91e-06	4.31575
k__Bacteria|p__unclassified_Bacteria_phylum|c__unclassified_Bacteria_class|o__unclassified_Bacteria_order|f__unclassified_Bacteria_family|g__unclassified_Bacteria_genus	spost-LLC	1.91e-06	4.26559
k__Bacteria|p__Bacillota|c__Clostridia|o__Eubacteriales|f__Lachnospiraceae|g__unclassified_Lachnospiraceae_genus	spost-LLC	1.91e-06	4.20218
k__Bacteria|p__Chlamydiota|c__Chlamydiia|o__Chlamydiales|f__Chlamydiaceae|g__Chlamydia	spost-LLC	1.91e-06	3.96308
k__Bacteria|p__Pseudomonadota|c__Epsilonproteobacteria|o__Campylobacterales|f__Helicobacteraceae|g__Helicobacter	spre-LLC	1.91e-06	3.91974
k__Bacteria|p__Bacteroidota|c__Bacteroidia|o__Bacteroidales|f__Bacteroidaceae|g__Bacteroides	spost-LLC	1.91e-06	3.87308
k__Bacteria|p__Bacteroidota|c__Bacteroidia|o__Bacteroidales|f__Muribaculaceae|g__unclassified_Muribaculaceae_genus	spost-LLC	1.91e-06	3.80373
k__Bacteria|p__Bacteroidota|c__Bacteroidia|o__Bacteroidales|f__unclassified_Bacteroidales_family|g__unclassified_Bacteroidales_genus	spost-LLC	1.91e-06	3.61417
k__Bacteria|p__Pseudomonadota|c__Gammaproteobacteria|o__Enterobacterales|f__Enterobacteriaceae|g__Escherichia	spre-LLC	1.91e-06	3.61113
k__Bacteria|p__Bacteroidota|c__Bacteroidia|o__Bacteroidales|f__Prevotellaceae|g__Palleniella	spre-LLC	1.91e-06	3.5403
k__Bacteria|p__Bacillota|c__unclassified_Bacillota_class|o__unclassified_Bacillota_order|f__unclassified_Bacillota_family|g__unclassified_Bacillota_genus	spost-LLC	1.91e-06	3.51459
k__Bacteria|p__Bacteroidota|c__Bacteroidia|o__Bacteroidales|f__Prevotellaceae|g__Prevotella	spost-LLC	1.91e-06	3.44982
k__Bacteria|p__Bacteroidota|c__Bacteroidia|o__Bacteroidales|f__Muribaculaceae|g__Paramuribaculum	spre-LLC	1.91e-06	3.43345
k__Bacteria|p__Bacteroidota|c__Bacteroidia|o__Bacteroidales|f__Porphyromonadaceae|g__unclassified_Porphyromonadaceae_genus	spost-LLC	1.91e-06	3.37598
k__Bacteria|p__Pseudomonadota|c__Gammaproteobacteria|o__Enterobacterales|f__Enterobacteriaceae|g__unclassified_Enterobacteriaceae_genus	spre-LLC	1.91e-06	3.2997
k__Bacteria|p__Pseudomonadota|c__Deltaproteobacteria|o__Desulfovibrionales|f__Desulfovibrionaceae|g__Desulfovibrio	spre-LLC	1.91e-06	3.27846
k__Bacteria|p__Bacteroidota|c__Bacteroidia|o__Bacteroidales|f__Muribaculaceae|g__Candidatus_Amulumruptor	spre-LLC	1.91e-06	3.26376
k__Bacteria|p__Deferribacteres|c__Deferribacteres|o__Deferribacterales|f__Mucispirillaceae|g__Mucispirillum	spost-LLC	1.91e-06	3.26285
k__Bacteria|p__Bacillota|c__Clostridia|o__Eubacteriales|f__Clostridiaceae|g__unclassified_Clostridiaceae_genus	spre-LLC	1.91e-06	3.2513
k__Bacteria|p__Bacillota|c__Clostridia|o__Eubacteriales|f__unclassified_Eubacteriales_family|g__Colidextribacter	spost-LLC	1.91e-06	3.24542
k__Bacteria|p__Bacillota|c__Clostridia|o__Eubacteriales|f__Oscillospiraceae|g__Pseudoflavonifractor	spost-LLC	1.91e-06	3.21535
k__Bacteria|p__Bacillota|c__Clostridia|o__Eubacteriales|f__Oscillospiraceae|g__Oscillibacter	spost-LLC	1.91e-06	3.16715
k__Bacteria|p__Bacillota|c__Clostridia|o__Eubacteriales|f__Oscillospiraceae|g__Anaerotruncus	spost-LLC	1.91e-06	3.14321
k__Bacteria|p__Pseudomonadota|c__Betaproteobacteria|o__Burkholderiales|f__Sutterellaceae|g__Parasutterella	spost-LLC	1.91e-06	3.13769
k__Bacteria|p__Actinomycetota|c__Actinomycetes|o__Bifidobacteriales|f__Bifidobacteriaceae|g__Bifidobacterium	spre-LLC	1.91e-06	3.109
k__Bacteria|p__Actinomycetota|c__Coriobacteriia|o__Eggerthellales|f__Eggerthellaceae|g__Adlercreutzia	spre-LLC	1.91e-06	3.10591
k__Bacteria|p__Bacillota|c__Clostridia|o__Eubacteriales|f__Lachnospiraceae|g__Roseburia	spost-LLC	1.91e-06	3.0921
k__Bacteria|p__Bacteroidota|c__Bacteroidia|o__Bacteroidales|f__Muribaculaceae|g__Muribaculum	spost-LLC	1.91e-06	3.01059
k__Bacteria|p__Bacillota|c__Bacilli|o__Lactobacillales|f__unclassified_Lactobacillales_family|g__unclassified_Lactobacillales_genus	spre-LLC	1.91e-06	2.93216
k__Bacteria|p__Bacillota|c__Bacilli|o__Lactobacillales|f__Lactobacillaceae|g__Limosilactobacillus	spre-LLC	1.91e-06	2.92409
k__Bacteria|p__Bacillota|c__Bacilli|o__Lactobacillales|f__Lactobacillaceae|g__Lacticaseibacillus	spre-LLC	1.91e-06	2.90781
k__Bacteria|p__Bacteroidota|c__Bacteroidia|o__Bacteroidales|f__Muribaculaceae|g__Duncaniella	spost-LLC	1.91e-06	2.8763
k__Bacteria|p__Bacillota|c__Clostridia|o__Eubacteriales|f__Clostridiaceae|g__Clostridium	spre-LLC	1.91e-06	2.87041
k__Bacteria|p__Bacillota|c__Bacilli|o__Lactobacillales|f__Streptococcaceae|g__Streptococcus	spre-LLC	1.91e-06	2.85858
k__Bacteria|p__Bacillota|c__Clostridia|o__Eubacteriales|f__unclassified_Eubacteriales_family|g__unclassified_Eubacteriales_genus	spost-LLC	1.91e-06	2.85168
k__Bacteria|p__Bacillota|c__Clostridia|o__Eubacteriales|f__Oscillospiraceae|g__Acutalibacter	spost-LLC	1.91e-06	2.84561
k__Bacteria|p__Bacillota|c__Clostridia|o__Eubacteriales|f__Lachnospiraceae|g__Dorea	spost-LLC	1.91e-06	2.84151
k__Bacteria|p__Bacillota|c__Erysipelotrichia|o__Erysipelotrichales|f__Erysipelotrichaceae|g__unclassified_Erysipelotrichaceae_genus	spost-LLC	1.91e-06	2.7819
k__Bacteria|p__Bacteroidota|c__Bacteroidia|o__Bacteroidales|f__Odoribacteraceae|g__Odoribacter	spost-LLC	1.91e-06	2.78058
k__Bacteria|p__Bacteroidota|c__Bacteroidia|o__Bacteroidales|f__Rikenellaceae|g__Rikenella	spre-LLC	1.91e-06	2.7746
k__Bacteria|p__Bacteroidota|c__Bacteroidia|o__Bacteroidales|f__Bacteroidaceae|g__unclassified_Bacteroidaceae_genus	spost-LLC	1.91e-06	2.7488
k__Bacteria|p__Bacillota|c__Clostridia|o__Eubacteriales|f__Lachnospiraceae|g__Acetatifactor	spost-LLC	1.91e-06	2.73515
k__Bacteria|p__Bacillota|c__Clostridia|o__Eubacteriales|f__Eubacteriaceae|g__Eubacterium	spost-LLC	1.91e-06	2.68871
k__Bacteria|p__Bacillota|c__Clostridia|o__Eubacteriales|f__Clostridiaceae|g__Butyricicoccus	spost-LLC	1.91e-06	2.68263
k__Bacteria|p__Actinomycetota|c__Coriobacteriia|o__Coriobacteriales|f__Coriobacteriaceae|g__unclassified_Coriobacteriaceae_genus	spost-LLC	1.91e-06	2.67876
k__Bacteria|p__Bacillota|c__Clostridia|o__Eubacteriales|f__Oscillospiraceae|g__unclassified_Oscillospiraceae_genus	spre-LLC	1.91e-06	2.66432
k__Bacteria|p__Bacillota|c__Bacilli|o__Bacillales|f__Listeriaceae|g__Listeria	spre-LLC	1.91e-06	2.64567
k__Bacteria|p__Bacteroidota|c__Bacteroidia|o__Bacteroidales|f__Rikenellaceae|g__Alistipes	spre-LLC	1.91e-06	2.63902
k__Bacteria|p__Bacteroidota|c__Bacteroidia|o__Bacteroidales|f__Tannerellaceae|g__Parabacteroides	spost-LLC	1.91e-06	2.62077
k__Bacteria|p__Bacillota|c__Erysipelotrichia|o__Erysipelotrichales|f__Erysipelotrichaceae|g__Ileibacterium	spost-LLC	1.91e-06	2.61799
k__Bacteria|p__Bacteroidota|c__Bacteroidia|o__Bacteroidales|f__Bacteroidaceae|g__Phocaeicola	spost-LLC	1.91e-06	2.61128
k__Bacteria|p__Bacillota|c__Clostridia|o__Eubacteriales|f__Lachnospiraceae|g__Enterocloster	spost-LLC	1.91e-06	2.57745
k__Bacteria|p__Pseudomonadota|c__Epsilonproteobacteria|o__Campylobacterales|f__Campylobacteraceae|g__Campylobacter	spre-LLC	1.91e-06	2.5288
k__Bacteria|p__Bacillota|c__Clostridia|o__Eubacteriales|f__Oscillospiraceae|g__Neglectibacter	spost-LLC	1.91e-06	2.52563
k__Bacteria|p__Bacillota|c__Clostridia|o__Eubacteriales|f__Lachnospiraceae|g__Schaedlerella	spost-LLC	1.91e-06	2.48141
k__Bacteria|p__Candidatus_Saccharibacteria|c__Candidatus_Nanosyncoccalia|o__Candidatus_Nanosyncoccales|f__Candidatus_Nanosyncoccacae|g__Candidatus_Nanosyncoccus	spre-LLC	1.91e-06	2.47603
k__Bacteria|p__Bacillota|c__Clostridia|o__Eubacteriales|f__Oscillospiraceae|g__Flavonifractor	spost-LLC	1.91e-06	2.42646
k__Bacteria|p__Bacillota|c__Clostridia|o__Eubacteriales|f__Oscillospiraceae|g__Subdoligranulum	spost-LLC	1.91e-06	2.41184
k__Bacteria|p__Candidatus_Saccharibacteria|c__unclassified_Candidatus_Saccharibacteria_class|o__unclassified_Candidatus_Saccharibacteria_order|f__unclassified_Candidatus_Saccharibacteria_family|g__unclassified_Candidatus_Saccharibacteria_genus	spre-LLC	1.91e-06	2.39029
k__Bacteria|p__Bacillota|c__Clostridia|o__Eubacteriales|f__Lachnospiraceae|g__Blautia	spost-LLC	1.91e-06	2.37115
k__Bacteria|p__Bacteroidota|c__Bacteroidia|o__Bacteroidales|f__Rikenellaceae|g__Millionella	spre-LLC	1.91e-06	2.35964
k__Bacteria|p__Bacillota|c__Clostridia|o__Eubacteriales|f__Oscillospiraceae|g__Ruminococcus	spost-LLC	1.91e-06	2.35575
k__Bacteria|p__Bacillota|c__Erysipelotrichia|o__Erysipelotrichales|f__Erysipelotrichaceae|g__Faecalibaculum	spost-LLC	1.91e-06	2.33731
k__Bacteria|p__Bacteroidota|c__Bacteroidia|o__Bacteroidales|f__Muribaculaceae|g__Sodaliphilus	spost-LLC	1.91e-06	2.31904
k__Bacteria|p__Bacillota|c__Erysipelotrichia|o__Erysipelotrichales|f__Coprobacillaceae|g__Thomasclavelia	spre-LLC	1.91e-06	2.306
k__Bacteria|p__Bacteroidota|c__Bacteroidia|o__Bacteroidales|f__Barnesiellaceae|g__Barnesiella	spost-LLC	1.91e-06	2.29964
k__Bacteria|p__Bacillota|c__Clostridia|o__Eubacteriales|f__Clostridiaceae|g__Candidatus_Arthromitus	spre-LLC	1.91e-06	2.26615
k__Bacteria|p__Bacillota|c__Clostridia|o__Eubacteriales|f__Lachnospiraceae|g__Lachnoclostridium	spre-LLC	1.91e-06	2.21923
k__Bacteria|p__Actinomycetota|c__Coriobacteriia|o__Coriobacteriales|f__Atopobiaceae|g__unclassified_Atopobiaceae_genus	spost-LLC	1.91e-06	2.21051
k__Bacteria|p__Bacillota|c__Clostridia|o__Eubacteriales|f__Lachnospiraceae|g__Sporofaciens	spre-LLC	1.91e-06	2.1551
k__Bacteria|p__Pseudomonadota|c__Betaproteobacteria|o__Burkholderiales|f__Sutterellaceae|g__Turicimonas	spost-LLC	1.91e-06	2.12711
k__Bacteria|p__Pseudomonadota|c__Betaproteobacteria|o__Burkholderiales|f__unclassified_Burkholderiales_family|g__unclassified_Burkholderiales_genus	spost-LLC	1.91e-06	2.12457
k__Bacteria|p__Pseudomonadota|c__Gammaproteobacteria|o__Enterobacterales|f__Enterobacteriaceae|g__Shigella	spre-LLC	1.91e-06	2.09165
k__Bacteria|p__Actinomycetota|c__Actinomycetes|o__Kitasatosporales|f__Streptomycetaceae|g__Streptomyces	spost-LLC	1.91e-06	2.08787
k__Bacteria|p__Actinomycetota|c__Coriobacteriia|o__Eggerthellales|f__Eggerthellaceae|g__Enterorhabdus	spre-LLC	1.91e-06	2.01622
k__Bacteria|p__Bacillota|c__Bacilli|o__Lactobacillales|f__Enterococcaceae|g__Enterococcus	spost-LLC	1.91e-06	2.00693
k__Bacteria|p__Bacillota|c__Bacilli|o__Lactobacillales|f__Lactobacillaceae|g__Ligilactobacillus|s__Ligilactobacillus_murinus	spre-LLC	1.91e-06	4.36311
k__Bacteria|p__Bacillota|c__Bacilli|o__Lactobacillales|f__Lactobacillaceae|g__Lactobacillus|s__Lactobacillus_sp.	spre-LLC	1.91e-06	4.21583
k__Bacteria|p__Bacillota|c__Clostridia|o__Eubacteriales|f__Lachnospiraceae|g__unclassified_Lachnospiraceae_genus|s__Lachnospiraceae_bacterium	spost-LLC	1.91e-06	4.04599
k__Bacteria|p__Bacteroidota|c__Bacteroidia|o__Bacteroidales|f__Bacteroidaceae|g__Bacteroides|s__Bacteroides_sp.	spost-LLC	1.91e-06	4.00041
k__Bacteria|p__Chlamydiota|c__Chlamydiia|o__Chlamydiales|f__Chlamydiaceae|g__Chlamydia|s__Chlamydia_abortus	spost-LLC	1.91e-06	3.82764
k__Bacteria|p__Bacteroidota|c__Bacteroidia|o__Bacteroidales|f__Muribaculaceae|g__unclassified_Muribaculaceae_genus|s__Muribaculaceae_bacterium	spost-LLC	1.91e-06	3.72601
k__Bacteria|p__Pseudomonadota|c__Epsilonproteobacteria|o__Campylobacterales|f__Helicobacteraceae|g__Helicobacter|s__unclassified_Helicobacter_species	spre-LLC	1.91e-06	3.63385
k__Bacteria|p__unclassified_Bacteria_phylum|c__unclassified_Bacteria_class|o__unclassified_Bacteria_order|f__unclassified_Bacteria_family|g__unclassified_Bacteria_genus|s__bacterium_J10(2018)	spost-LLC	1.91e-06	3.62488
k__Bacteria|p__Bacteroidota|c__Bacteroidia|o__Bacteroidales|f__Muribaculaceae|g__unclassified_Muribaculaceae_genus|s__Muribaculaceae_bacterium_Isolate-104_(HZI)	spre-LLC	1.91e-06	3.61999
k__Bacteria|p__Bacteroidota|c__Bacteroidia|o__Bacteroidales|f__unclassified_Bacteroidales_family|g__unclassified_Bacteroidales_genus|s__Bacteroidales_bacterium	spost-LLC	1.91e-06	3.60803
k__Bacteria|p__Bacteroidota|c__Bacteroidia|o__Bacteroidales|f__Muribaculaceae|g__unclassified_Muribaculaceae_genus|s__Muribaculaceae_bacterium_Isolate-002_(NCI)	spre-LLC	1.91e-06	3.60065
k__Bacteria|p__unclassified_Bacteria_phylum|c__unclassified_Bacteria_class|o__unclassified_Bacteria_order|f__unclassified_Bacteria_family|g__unclassified_Bacteria_genus|s__bacterium_1xD42-87	spost-LLC	1.91e-06	3.56815
k__Bacteria|p__Bacteroidota|c__Bacteroidia|o__Bacteroidales|f__Prevotellaceae|g__Palleniella|s__Palleniella_intestinalis	spre-LLC	1.91e-06	3.5403
k__Bacteria|p__Bacteroidota|c__Bacteroidia|o__Bacteroidales|f__Bacteroidaceae|g__Bacteroides|s__Bacteroides_acidifaciens	spre-LLC	1.91e-06	3.46897
k__Bacteria|p__unclassified_Bacteria_phylum|c__unclassified_Bacteria_class|o__unclassified_Bacteria_order|f__unclassified_Bacteria_family|g__unclassified_Bacteria_genus|s__bacterium_0.1xD8-71	spost-LLC	1.91e-06	3.45021
k__Bacteria|p__Bacteroidota|c__Bacteroidia|o__Bacteroidales|f__Muribaculaceae|g__Paramuribaculum|s__Paramuribaculum_intestinale	spre-LLC	1.91e-06	3.43345
k__Bacteria|p__Pseudomonadota|c__Gammaproteobacteria|o__Enterobacterales|f__Enterobacteriaceae|g__Escherichia|s__Escherichia_coli	spre-LLC	1.91e-06	3.43001
k__Bacteria|p__Chlamydiota|c__Chlamydiia|o__Chlamydiales|f__Chlamydiaceae|g__Chlamydia|s__Chlamydia_trachomatis	spost-LLC	1.91e-06	3.38345
k__Bacteria|p__Bacteroidota|c__Bacteroidia|o__Bacteroidales|f__Porphyromonadaceae|g__unclassified_Porphyromonadaceae_genus|s__Porphyromonadaceae_bacterium	spost-LLC	1.91e-06	3.37592
k__Bacteria|p__Bacillota|c__Clostridia|o__Eubacteriales|f__Lachnospiraceae|g__unclassified_Lachnospiraceae_genus|s__Lachnospiraceae_bacterium_A4	spost-LLC	1.91e-06	3.37393
k__Bacteria|p__Bacillota|c__unclassified_Bacillota_class|o__unclassified_Bacillota_order|f__unclassified_Bacillota_family|g__unclassified_Bacillota_genus|s__Firmicutes_bacterium_ASF500	spost-LLC	1.91e-06	3.30973
k__Bacteria|p__Pseudomonadota|c__Gammaproteobacteria|o__Enterobacterales|f__Enterobacteriaceae|g__unclassified_Enterobacteriaceae_genus|s__unclassified_Enterobacteriaceae_species	spre-LLC	1.91e-06	3.29929
k__Bacteria|p__Bacteroidota|c__Bacteroidia|o__Bacteroidales|f__Muribaculaceae|g__unclassified_Muribaculaceae_genus|s__Muribaculaceae_bacterium_Isolate-110_(HZI)	spre-LLC	1.91e-06	3.27816
k__Bacteria|p__Bacteroidota|c__Bacteroidia|o__Bacteroidales|f__Muribaculaceae|g__Candidatus_Amulumruptor|s__Candidatus_Amulumruptor_caecigallinarius	spre-LLC	1.91e-06	3.26376
k__Bacteria|p__unclassified_Bacteria_phylum|c__unclassified_Bacteria_class|o__unclassified_Bacteria_order|f__unclassified_Bacteria_family|g__unclassified_Bacteria_genus|s__bacterium	spost-LLC	1.91e-06	3.26286
k__Bacteria|p__Deferribacteres|c__Deferribacteres|o__Deferribacterales|f__Mucispirillaceae|g__Mucispirillum|s__Mucispirillum_schaedleri	spost-LLC	1.91e-06	3.26285
k__Bacteria|p__unclassified_Bacteria_phylum|c__unclassified_Bacteria_class|o__unclassified_Bacteria_order|f__unclassified_Bacteria_family|g__unclassified_Bacteria_genus|s__bacterium_D16-29	spost-LLC	1.91e-06	3.25532
k__Bacteria|p__Bacillota|c__Clostridia|o__Eubacteriales|f__Clostridiaceae|g__unclassified_Clostridiaceae_genus|s__Clostridiaceae_bacterium	spre-LLC	1.91e-06	3.24818
k__Bacteria|p__Bacillota|c__Clostridia|o__Eubacteriales|f__unclassified_Eubacteriales_family|g__Colidextribacter|s__Colidextribacter_sp._OB.20	spost-LLC	1.91e-06	3.24542
k__Bacteria|p__Pseudomonadota|c__Epsilonproteobacteria|o__Campylobacterales|f__Helicobacteraceae|g__Helicobacter|s__Helicobacter_typhlonius	spre-LLC	1.91e-06	3.20307
k__Bacteria|p__Bacteroidota|c__Bacteroidia|o__Bacteroidales|f__Prevotellaceae|g__Prevotella|s__Prevotella_sp._MGM2	spost-LLC	1.91e-06	3.19725
k__Bacteria|p__Pseudomonadota|c__Betaproteobacteria|o__Burkholderiales|f__Sutterellaceae|g__Parasutterella|s__Parasutterella_sp._NM82_D38	spre-LLC	1.91e-06	3.17648
k__Bacteria|p__Bacillota|c__Clostridia|o__Eubacteriales|f__Lachnospiraceae|g__unclassified_Lachnospiraceae_genus|s__Lachnospiraceae_bacterium_10-1	spost-LLC	1.91e-06	3.15136
k__Bacteria|p__Pseudomonadota|c__Gammaproteobacteria|o__Enterobacterales|f__Enterobacteriaceae|g__Escherichia|s__unclassified_Escherichia_species	spost-LLC	1.91e-06	3.14397
k__Bacteria|p__unclassified_Bacteria_phylum|c__unclassified_Bacteria_class|o__unclassified_Bacteria_order|f__unclassified_Bacteria_family|g__unclassified_Bacteria_genus|s__bacterium_1xD42-67	spost-LLC	1.91e-06	3.14143
k__Bacteria|p__Bacteroidota|c__Bacteroidia|o__Bacteroidales|f__Muribaculaceae|g__unclassified_Muribaculaceae_genus|s__Muribaculaceae_bacterium_Isolate-080_(Janvier)	spost-LLC	1.91e-06	3.1058
k__Bacteria|p__Bacillota|c__Clostridia|o__Eubacteriales|f__Oscillospiraceae|g__Pseudoflavonifractor|s__Pseudoflavonifractor_sp._60	spost-LLC	1.91e-06	3.10433
k__Bacteria|p__Pseudomonadota|c__Deltaproteobacteria|o__Desulfovibrionales|f__Desulfovibrionaceae|g__Desulfovibrio|s__Desulfovibrio_sp.	spost-LLC	1.91e-06	3.08448
k__Bacteria|p__Actinomycetota|c__Actinomycetes|o__Bifidobacteriales|f__Bifidobacteriaceae|g__Bifidobacterium|s__Bifidobacterium_pseudolongum	spre-LLC	1.91e-06	3.05964
k__Bacteria|p__Bacillota|c__Clostridia|o__Eubacteriales|f__Lachnospiraceae|g__unclassified_Lachnospiraceae_genus|s__Lachnospiraceae_bacterium_MD335	spost-LLC	1.91e-06	3.02644
k__Bacteria|p__Bacillota|c__Bacilli|o__Lactobacillales|f__Lactobacillaceae|g__Lactobacillus|s__Lactobacillus_intestinalis	spre-LLC	0.00014302	3.00639
k__Bacteria|p__unclassified_Bacteria_phylum|c__unclassified_Bacteria_class|o__unclassified_Bacteria_order|f__unclassified_Bacteria_family|g__unclassified_Bacteria_genus|s__bacterium_1XD8-76	spost-LLC	1.91e-06	2.99956
k__Bacteria|p__Bacillota|c__Bacilli|o__Lactobacillales|f__Lactobacillaceae|g__Lactobacillus|s__Lactobacillus_johnsonii	spre-LLC	1.91e-06	2.99341
k__Bacteria|p__Bacillota|c__Bacilli|o__Lactobacillales|f__Lactobacillaceae|g__Lactobacillus|s__unclassified_Lactobacillus_species	spre-LLC	1.91e-06	2.9916
k__Bacteria|p__Bacillota|c__Clostridia|o__Eubacteriales|f__Lachnospiraceae|g__unclassified_Lachnospiraceae_genus|s__Lachnospiraceae_bacterium_MD308	spost-LLC	1.91e-06	2.98534
k__Bacteria|p__Bacillota|c__unclassified_Bacillota_class|o__unclassified_Bacillota_order|f__unclassified_Bacillota_family|g__unclassified_Bacillota_genus|s__Firmicutes_bacterium_M10-2	spost-LLC	1.91e-06	2.97161
k__Bacteria|p__Bacillota|c__Clostridia|o__Eubacteriales|f__Lachnospiraceae|g__unclassified_Lachnospiraceae_genus|s__Lachnospiraceae_bacterium_A2	spost-LLC	1.91e-06	2.96696
k__Bacteria|p__Pseudomonadota|c__Epsilonproteobacteria|o__Campylobacterales|f__Helicobacteraceae|g__Helicobacter|s__Helicobacter_sp._MIT_03-1616	spre-LLC	1.91e-06	2.96023
k__Bacteria|p__Bacillota|c__Bacilli|o__Lactobacillales|f__unclassified_Lactobacillales_family|g__unclassified_Lactobacillales_genus|s__Lactobacillaceae_bacterium	spre-LLC	1.91e-06	2.93081
k__Bacteria|p__Bacillota|c__Clostridia|o__Eubacteriales|f__Lachnospiraceae|g__Roseburia|s__Roseburia_sp._1XD42-69	spost-LLC	1.91e-06	2.92118
k__Bacteria|p__Bacteroidota|c__Bacteroidia|o__Bacteroidales|f__Muribaculaceae|g__unclassified_Muribaculaceae_genus|s__Muribaculaceae_bacterium_Isolate-102_(HZI)	spost-LLC	1.91e-06	2.92116
k__Bacteria|p__Bacillota|c__Clostridia|o__Eubacteriales|f__Oscillospiraceae|g__Oscillibacter|s__Oscillibacter_sp._1-3	spost-LLC	1.91e-06	2.92092
k__Bacteria|p__Bacteroidota|c__Bacteroidia|o__Bacteroidales|f__Muribaculaceae|g__unclassified_Muribaculaceae_genus|s__Muribaculaceae_bacterium_Isolate-013_(NCI)	spost-LLC	1.91e-06	2.89412
k__Bacteria|p__Bacillota|c__Bacilli|o__Lactobacillales|f__Lactobacillaceae|g__Ligilactobacillus|s__Ligilactobacillus_animalis	spre-LLC	1.91e-06	2.877
k__Bacteria|p__Bacteroidota|c__Bacteroidia|o__Bacteroidales|f__Muribaculaceae|g__Muribaculum|s__Muribaculum_intestinale	spost-LLC	1.91e-06	2.85653
k__Bacteria|p__Bacillota|c__Bacilli|o__Lactobacillales|f__Lactobacillaceae|g__Lactobacillus|s__Lactobacillus_crispatus	spre-LLC	1.91e-06	2.84023
k__Bacteria|p__Bacteroidota|c__Bacteroidia|o__Bacteroidales|f__Prevotellaceae|g__Prevotella|s__Prevotella_sp._MGM1	spost-LLC	1.91e-06	2.81973
k__Bacteria|p__Bacillota|c__Bacilli|o__Lactobacillales|f__Lactobacillaceae|g__Limosilactobacillus|s__Limosilactobacillus_reuteri	spre-LLC	1.91e-06	2.81128
k__Bacteria|p__Bacteroidota|c__Bacteroidia|o__Bacteroidales|f__Muribaculaceae|g__unclassified_Muribaculaceae_genus|s__Muribaculaceae_bacterium_Isolate-001_(NCI)	spost-LLC	1.91e-06	2.80387
k__Bacteria|p__Bacteroidota|c__Bacteroidia|o__Bacteroidales|f__Muribaculaceae|g__unclassified_Muribaculaceae_genus|s__Muribaculaceae_bacterium_Isolate-105_(HZI)	spost-LLC	1.91e-06	2.77984
k__Bacteria|p__Bacteroidota|c__Bacteroidia|o__Bacteroidales|f__Rikenellaceae|g__Rikenella|s__Rikenella_microfusus	spre-LLC	1.91e-06	2.7746
k__Bacteria|p__Bacillota|c__Clostridia|o__Eubacteriales|f__Clostridiaceae|g__Clostridium|s__Clostridium_sp._CAG:557	spre-LLC	1.91e-06	2.77258
k__Bacteria|p__unclassified_Bacteria_phylum|c__unclassified_Bacteria_class|o__unclassified_Bacteria_order|f__unclassified_Bacteria_family|g__unclassified_Bacteria_genus|s__bacterium_1XD42-1	spost-LLC	1.91e-06	2.75191
k__Bacteria|p__Actinomycetota|c__Coriobacteriia|o__Eggerthellales|f__Eggerthellaceae|g__Adlercreutzia|s__Adlercreutzia_equolifaciens	spre-LLC	1.91e-06	2.74864
k__Bacteria|p__Bacteroidota|c__Bacteroidia|o__Bacteroidales|f__Bacteroidaceae|g__unclassified_Bacteroidaceae_genus|s__Bacteroidaceae_bacterium	spost-LLC	1.91e-06	2.7477
k__Bacteria|p__Pseudomonadota|c__Epsilonproteobacteria|o__Campylobacterales|f__Helicobacteraceae|g__Helicobacter|s__Helicobacter_sp.	spre-LLC	1.91e-06	2.7411
k__Bacteria|p__Bacillota|c__Clostridia|o__Eubacteriales|f__Lachnospiraceae|g__Acetatifactor|s__Acetatifactor_muris	spost-LLC	1.91e-06	2.73515
k__Bacteria|p__Bacteroidota|c__Bacteroidia|o__Bacteroidales|f__Prevotellaceae|g__Prevotella|s__Prevotella_sp._PTAC	spost-LLC	1.91e-06	2.72532
k__Bacteria|p__Bacillota|c__Bacilli|o__Lactobacillales|f__Lactobacillaceae|g__Lacticaseibacillus|s__Lacticaseibacillus_rhamnosus	spre-LLC	1.91e-06	2.71841
k__Bacteria|p__Bacillota|c__Clostridia|o__Eubacteriales|f__Oscillospiraceae|g__Anaerotruncus|s__Anaerotruncus_sp._G3(2012)	spost-LLC	1.91e-06	2.71567
k__Bacteria|p__Bacillota|c__Erysipelotrichia|o__Erysipelotrichales|f__Erysipelotrichaceae|g__unclassified_Erysipelotrichaceae_genus|s__Erysipelotrichaceae_bacterium_RD49	spost-LLC	1.91e-06	2.71559
k__Bacteria|p__Bacillota|c__Clostridia|o__Eubacteriales|f__Oscillospiraceae|g__unclassified_Oscillospiraceae_genus|s__Oscillospiraceae_bacterium	spre-LLC	1.91e-06	2.70463
k__Bacteria|p__unclassified_Bacteria_phylum|c__unclassified_Bacteria_class|o__unclassified_Bacteria_order|f__unclassified_Bacteria_family|g__unclassified_Bacteria_genus|s__bacterium_1XD42-76	spre-LLC	1.91e-06	2.7039
k__Bacteria|p__Bacillota|c__Clostridia|o__Eubacteriales|f__Lachnospiraceae|g__Dorea|s__Dorea_sp._5-2	spre-LLC	1.91e-06	2.69052
k__Bacteria|p__Bacteroidota|c__Bacteroidia|o__Bacteroidales|f__Muribaculaceae|g__unclassified_Muribaculaceae_genus|s__Muribaculaceae_bacterium_Isolate-039_(Harlan)	spost-LLC	1.91e-06	2.68759
k__Bacteria|p__Bacillota|c__Clostridia|o__Eubacteriales|f__Clostridiaceae|g__Butyricicoccus|s__Butyricicoccus_sp._1XD8-22	spost-LLC	1.91e-06	2.68707
k__Bacteria|p__Bacteroidota|c__Bacteroidia|o__Bacteroidales|f__Muribaculaceae|g__unclassified_Muribaculaceae_genus|s__Muribaculaceae_bacterium_Isolate-004_(NCI)	spre-LLC	1.91e-06	2.68422
k__Bacteria|p__Bacillota|c__Clostridia|o__Eubacteriales|f__Eubacteriaceae|g__Eubacterium|s__Eubacterium_plexicaudatum	spost-LLC	1.91e-06	2.67953
k__Bacteria|p__Actinomycetota|c__Coriobacteriia|o__Coriobacteriales|f__Coriobacteriaceae|g__unclassified_Coriobacteriaceae_genus|s__Coriobacteriaceae_bacterium	spost-LLC	1.91e-06	2.67874
k__Bacteria|p__Bacteroidota|c__Bacteroidia|o__Bacteroidales|f__Muribaculaceae|g__unclassified_Muribaculaceae_genus|s__Muribaculaceae_bacterium_S4	spost-LLC	1.91e-06	2.67598
k__Bacteria|p__Bacteroidota|c__Bacteroidia|o__Bacteroidales|f__Bacteroidaceae|g__Bacteroides|s__Bacteroides_oleiciplenus	spre-LLC	1.91e-06	2.67598
k__Bacteria|p__Bacillota|c__Clostridia|o__Eubacteriales|f__unclassified_Eubacteriales_family|g__unclassified_Eubacteriales_genus|s__Clostridiales_bacterium	spost-LLC	1.91e-06	2.67224
k__Bacteria|p__Bacteroidota|c__Bacteroidia|o__Bacteroidales|f__Muribaculaceae|g__unclassified_Muribaculaceae_genus|s__Muribaculaceae_bacterium_M3	spost-LLC	1.91e-06	2.66651
k__Bacteria|p__Bacteroidota|c__Bacteroidia|o__Bacteroidales|f__Odoribacteraceae|g__Odoribacter|s__Odoribacter_sp._Z80	spost-LLC	1.91e-06	2.66259
k__Bacteria|p__Bacillota|c__Clostridia|o__Eubacteriales|f__Lachnospiraceae|g__unclassified_Lachnospiraceae_genus|s__Lachnospiraceae_bacterium_3-1	spost-LLC	1.91e-06	2.64219
k__Bacteria|p__Bacillota|c__Clostridia|o__Eubacteriales|f__Oscillospiraceae|g__Oscillibacter|s__Oscillibacter_sp.	spost-LLC	1.91e-06	2.64007
k__Bacteria|p__Bacillota|c__Bacilli|o__Lactobacillales|f__Streptococcaceae|g__Streptococcus|s__Streptococcus_agalactiae	spre-LLC	1.91e-06	2.63639
k__Bacteria|p__Bacillota|c__Clostridia|o__Eubacteriales|f__Oscillospiraceae|g__Acutalibacter|s__Acutalibacter_muris	spost-LLC	1.91e-06	2.63458
k__Bacteria|p__Bacteroidota|c__Bacteroidia|o__Bacteroidales|f__Muribaculaceae|g__unclassified_Muribaculaceae_genus|s__unclassified_Muribaculaceae_species	spost-LLC	1.91e-06	2.62253
k__Bacteria|p__Bacillota|c__Bacilli|o__Bacillales|f__Listeriaceae|g__Listeria|s__Listeria_newyorkensis	spre-LLC	1.91e-06	2.62058
k__Bacteria|p__Pseudomonadota|c__Deltaproteobacteria|o__Desulfovibrionales|f__Desulfovibrionaceae|g__Desulfovibrio|s__Desulfovibrio_porci	spre-LLC	1.91e-06	2.62053
k__Bacteria|p__Bacillota|c__Erysipelotrichia|o__Erysipelotrichales|f__Erysipelotrichaceae|g__Ileibacterium|s__Ileibacterium_valens	spost-LLC	1.91e-06	2.61799
k__Bacteria|p__Bacillota|c__Clostridia|o__Eubacteriales|f__Lachnospiraceae|g__unclassified_Lachnospiraceae_genus|s__Lachnospiraceae_bacterium_28-4	spost-LLC	1.91e-06	2.60821
k__Bacteria|p__Bacillota|c__Bacilli|o__Lactobacillales|f__Lactobacillaceae|g__Ligilactobacillus|s__Ligilactobacillus_salivarius	spre-LLC	1.91e-06	2.59628
k__Bacteria|p__Pseudomonadota|c__Epsilonproteobacteria|o__Campylobacterales|f__Helicobacteraceae|g__Helicobacter|s__Helicobacter_bilis	spre-LLC	1.91e-06	2.59445
k__Bacteria|p__Bacteroidota|c__Bacteroidia|o__Bacteroidales|f__Muribaculaceae|g__Duncaniella|s__Duncaniella_dubosii	spost-LLC	1.91e-06	2.56009
k__Bacteria|p__Bacteroidota|c__Bacteroidia|o__Bacteroidales|f__Tannerellaceae|g__Parabacteroides|s__Parabacteroides_distasonis	spost-LLC	1.91e-06	2.5363
k__Bacteria|p__Bacillota|c__Clostridia|o__Eubacteriales|f__Oscillospiraceae|g__Anaerotruncus|s__Anaerotruncus_colihominis	spost-LLC	1.91e-06	2.53111
k__Bacteria|p__Bacillota|c__Clostridia|o__Eubacteriales|f__unclassified_Eubacteriales_family|g__unclassified_Eubacteriales_genus|s__unclassified_Eubacteriales_species	spost-LLC	1.91e-06	2.52818
k__Bacteria|p__Pseudomonadota|c__Epsilonproteobacteria|o__Campylobacterales|f__Campylobacteraceae|g__Campylobacter|s__Campylobacter_jejuni	spre-LLC	1.91e-06	2.52685
k__Bacteria|p__Bacteroidota|c__Bacteroidia|o__Bacteroidales|f__Bacteroidaceae|g__Bacteroides|s__unclassified_Bacteroides_species	spre-LLC	1.91e-06	2.52288
k__Bacteria|p__unclassified_Bacteria_phylum|c__unclassified_Bacteria_class|o__unclassified_Bacteria_order|f__unclassified_Bacteria_family|g__unclassified_Bacteria_genus|s__unclassified_Bacteria_species	spost-LLC	1.91e-06	2.51996
k__Bacteria|p__Pseudomonadota|c__Epsilonproteobacteria|o__Campylobacterales|f__Helicobacteraceae|g__Helicobacter|s__Helicobacter_hepaticus	spre-LLC	1.91e-06	2.49793
k__Bacteria|p__Bacteroidota|c__Bacteroidia|o__Bacteroidales|f__Muribaculaceae|g__Duncaniella|s__Duncaniella_muris	spost-LLC	1.91e-06	2.49685
k__Bacteria|p__Bacteroidota|c__Bacteroidia|o__Bacteroidales|f__Muribaculaceae|g__unclassified_Muribaculaceae_genus|s__Muribaculaceae_bacterium_Isolate-037_(Harlan)	spre-LLC	1.91e-06	2.49507
k__Bacteria|p__Bacillota|c__Clostridia|o__Eubacteriales|f__Oscillospiraceae|g__Anaerotruncus|s__Anaerotruncus_sp._X29	spost-LLC	1.91e-06	2.49006
k__Bacteria|p__Bacillota|c__Clostridia|o__Eubacteriales|f__Lachnospiraceae|g__Schaedlerella|s__Schaedlerella_arabinosiphila	spost-LLC	1.91e-06	2.48141
k__Bacteria|p__unclassified_Bacteria_phylum|c__unclassified_Bacteria_class|o__unclassified_Bacteria_order|f__unclassified_Bacteria_family|g__unclassified_Bacteria_genus|s__bacterium_1XD8-92	spost-LLC	1.91e-06	2.48113
k__Bacteria|p__Bacteroidota|c__Bacteroidia|o__Bacteroidales|f__Muribaculaceae|g__Duncaniella|s__Duncaniella_freteri	spost-LLC	1.91e-06	2.47465
k__Bacteria|p__unclassified_Bacteria_phylum|c__unclassified_Bacteria_class|o__unclassified_Bacteria_order|f__unclassified_Bacteria_family|g__unclassified_Bacteria_genus|s__bacterium_D16-50	spost-LLC	1.91e-06	2.47344
k__Bacteria|p__Bacteroidota|c__Bacteroidia|o__Bacteroidales|f__unclassified_Bacteroidales_family|g__unclassified_Bacteroidales_genus|s__Bacteroidales_bacterium_52_46	spre-LLC	1.91e-06	2.46622
k__Bacteria|p__Bacillota|c__Bacilli|o__Lactobacillales|f__Lactobacillaceae|g__Lacticaseibacillus|s__Lacticaseibacillus_paracasei	spre-LLC	1.91e-06	2.45807
k__Bacteria|p__Pseudomonadota|c__Epsilonproteobacteria|o__Campylobacterales|f__Helicobacteraceae|g__Helicobacter|s__Helicobacter_sp._MIT_03-1614	spre-LLC	1.91e-06	2.45224
k__Bacteria|p__Candidatus_Saccharibacteria|c__Candidatus_Nanosyncoccalia|o__Candidatus_Nanosyncoccales|f__Candidatus_Nanosyncoccacae|g__Candidatus_Nanosyncoccus|s__Candidatus_Nanosyncoccus_alces	spre-LLC	1.91e-06	2.44769
k__Bacteria|p__unclassified_Bacteria_phylum|c__unclassified_Bacteria_class|o__unclassified_Bacteria_order|f__unclassified_Bacteria_family|g__unclassified_Bacteria_genus|s__bacterium_D16-54	spre-LLC	1.91e-06	2.44145
k__Bacteria|p__Bacillota|c__Erysipelotrichia|o__Erysipelotrichales|f__Erysipelotrichaceae|g__unclassified_Erysipelotrichaceae_genus|s__Erysipelotrichaceae_bacterium	spre-LLC	1.91e-06	2.42713
k__Bacteria|p__Bacteroidota|c__Bacteroidia|o__Bacteroidales|f__Muribaculaceae|g__unclassified_Muribaculaceae_genus|s__Muribaculaceae_bacterium_Isolate-113_(HZI)	spost-LLC	1.91e-06	2.40942
k__Bacteria|p__Bacteroidota|c__Bacteroidia|o__Bacteroidales|f__Muribaculaceae|g__unclassified_Muribaculaceae_genus|s__Muribaculaceae_bacterium_Isolate-036_(Harlan)	spost-LLC	1.91e-06	2.40294
k__Bacteria|p__Bacteroidota|c__Bacteroidia|o__Bacteroidales|f__unclassified_Bacteroidales_family|g__unclassified_Bacteroidales_genus|s__unclassified_Bacteroidales_species	spost-LLC	1.91e-06	2.39414
k__Bacteria|p__Bacteroidota|c__Bacteroidia|o__Bacteroidales|f__Bacteroidaceae|g__Phocaeicola|s__Phocaeicola_vulgatus	spost-LLC	1.91e-06	2.3793
k__Bacteria|p__Bacteroidota|c__Bacteroidia|o__Bacteroidales|f__Rikenellaceae|g__Alistipes|s__Alistipes_sp.	spre-LLC	1.91e-06	2.3776
k__Bacteria|p__Bacillota|c__Clostridia|o__Eubacteriales|f__Oscillospiraceae|g__Subdoligranulum|s__Subdoligranulum_sp.	spost-LLC	1.91e-06	2.37221
k__Bacteria|p__Pseudomonadota|c__Epsilonproteobacteria|o__Campylobacterales|f__Helicobacteraceae|g__Helicobacter|s__Helicobacter_marmotae	spost-LLC	1.91e-06	2.36371
k__Bacteria|p__unclassified_Bacteria_phylum|c__unclassified_Bacteria_class|o__unclassified_Bacteria_order|f__unclassified_Bacteria_family|g__unclassified_Bacteria_genus|s__bacterium_1xD42-62	spost-LLC	1.91e-06	2.36302
k__Bacteria|p__Bacteroidota|c__Bacteroidia|o__Bacteroidales|f__Rikenellaceae|g__Millionella|s__Millionella_massiliensis	spre-LLC	1.91e-06	2.35964
k__Bacteria|p__Bacteroidota|c__Bacteroidia|o__Bacteroidales|f__Bacteroidaceae|g__Bacteroides|s__Bacteroides_caecimuris	spre-LLC	1.91e-06	2.34512
k__Bacteria|p__unclassified_Bacteria_phylum|c__unclassified_Bacteria_class|o__unclassified_Bacteria_order|f__unclassified_Bacteria_family|g__unclassified_Bacteria_genus|s__bacterium_1XD21-13	spost-LLC	1.91e-06	2.34341
k__Bacteria|p__Bacillota|c__Clostridia|o__Eubacteriales|f__Lachnospiraceae|g__Enterocloster|s__Enterocloster_clostridioformis	spost-LLC	1.91e-06	2.34253
k__Bacteria|p__Bacillota|c__Erysipelotrichia|o__Erysipelotrichales|f__Erysipelotrichaceae|g__Faecalibaculum|s__Faecalibaculum_rodentium	spost-LLC	1.91e-06	2.33731
k__Bacteria|p__Bacillota|c__Clostridia|o__Eubacteriales|f__Oscillospiraceae|g__Neglectibacter|s__Neglectibacter_timonensis	spre-LLC	1.91e-06	2.33671
k__Bacteria|p__Bacillota|c__Clostridia|o__Eubacteriales|f__Oscillospiraceae|g__Neglectibacter|s__Neglectibacter_sp._59	spost-LLC	1.91e-06	2.33195
k__Bacteria|p__Bacteroidota|c__Bacteroidia|o__Bacteroidales|f__Muribaculaceae|g__Muribaculum|s__unclassified_Muribaculum_species	spost-LLC	1.91e-06	2.32899
k__Bacteria|p__Bacillota|c__Clostridia|o__Eubacteriales|f__Oscillospiraceae|g__Acutalibacter|s__Acutalibacter_sp._1XD8-33	spost-LLC	1.91e-06	2.32183
k__Bacteria|p__Bacillota|c__Clostridia|o__Eubacteriales|f__Oscillospiraceae|g__unclassified_Oscillospiraceae_genus|s__unclassified_Oscillospiraceae_species	spost-LLC	1.91e-06	2.31914
k__Bacteria|p__Bacteroidota|c__Bacteroidia|o__Bacteroidales|f__Muribaculaceae|g__Sodaliphilus|s__Sodaliphilus_pleomorphus	spost-LLC	1.91e-06	2.31904
k__Bacteria|p__unclassified_Bacteria_phylum|c__unclassified_Bacteria_class|o__unclassified_Bacteria_order|f__unclassified_Bacteria_family|g__unclassified_Bacteria_genus|s__bacterium_D16-76	spost-LLC	1.91e-06	2.31854
k__Bacteria|p__Bacteroidota|c__Bacteroidia|o__Bacteroidales|f__Muribaculaceae|g__Muribaculum|s__Muribaculum_gordoncarteri	spost-LLC	1.91e-06	2.31686
k__Bacteria|p__Bacillota|c__Clostridia|o__Eubacteriales|f__Oscillospiraceae|g__Pseudoflavonifractor|s__Pseudoflavonifractor_sp._524-17	spost-LLC	1.91e-06	2.30767
k__Bacteria|p__unclassified_Bacteria_phylum|c__unclassified_Bacteria_class|o__unclassified_Bacteria_order|f__unclassified_Bacteria_family|g__unclassified_Bacteria_genus|s__bacterium_D16-51	spost-LLC	1.91e-06	2.30313
k__Bacteria|p__Actinomycetota|c__Coriobacteriia|o__Eggerthellales|f__Eggerthellaceae|g__Adlercreutzia|s__Adlercreutzia_mucosicola	spre-LLC	1.91e-06	2.29588
k__Bacteria|p__Bacillota|c__Clostridia|o__Eubacteriales|f__Oscillospiraceae|g__Anaerotruncus|s__Anaerotruncus_sp._1XD22-93	spost-LLC	1.91e-06	2.29553
k__Bacteria|p__Bacteroidota|c__Bacteroidia|o__Bacteroidales|f__Bacteroidaceae|g__Bacteroides|s__Bacteroides_stercorirosoris	spre-LLC	1.91e-06	2.28855
k__Bacteria|p__Bacillota|c__Erysipelotrichia|o__Erysipelotrichales|f__Coprobacillaceae|g__Thomasclavelia|s__Thomasclavelia_cocleata	spre-LLC	1.91e-06	2.26688
k__Bacteria|p__Bacteroidota|c__Bacteroidia|o__Bacteroidales|f__unclassified_Bacteroidales_family|g__unclassified_Bacteroidales_genus|s__Bacteroidales_bacterium_43_36	spost-LLC	1.91e-06	2.26289
k__Bacteria|p__Bacteroidota|c__Bacteroidia|o__Bacteroidales|f__Muribaculaceae|g__unclassified_Muribaculaceae_genus|s__Muribaculaceae_bacterium_Isolate-083_(Janvier)	spost-LLC	1.91e-06	2.2504
k__Bacteria|p__Bacillota|c__Bacilli|o__Lactobacillales|f__Lactobacillaceae|g__Ligilactobacillus|s__Ligilactobacillus_apodemi	spre-LLC	1.91e-06	2.23974
k__Bacteria|p__Bacillota|c__Clostridia|o__Eubacteriales|f__Oscillospiraceae|g__Neglectibacter|s__Neglectibacter_sp._524-5	spost-LLC	1.91e-06	2.23536
k__Bacteria|p__Actinomycetota|c__Coriobacteriia|o__Coriobacteriales|f__Atopobiaceae|g__unclassified_Atopobiaceae_genus|s__Atopobiaceae_bacterium_FL090493	spost-LLC	1.91e-06	2.21426
k__Bacteria|p__unclassified_Bacteria_phylum|c__unclassified_Bacteria_class|o__unclassified_Bacteria_order|f__unclassified_Bacteria_family|g__unclassified_Bacteria_genus|s__bacterium_c-19	spre-LLC	1.91e-06	2.21408
k__Bacteria|p__Bacillota|c__Clostridia|o__Eubacteriales|f__Lachnospiraceae|g__unclassified_Lachnospiraceae_genus|s__Lachnospiraceae_bacterium_MD329	spre-LLC	1.91e-06	2.20267
k__Bacteria|p__Actinomycetota|c__Coriobacteriia|o__Eggerthellales|f__Eggerthellaceae|g__Adlercreutzia|s__Adlercreutzia_muris	spre-LLC	1.91e-06	2.20201
k__Bacteria|p__Bacteroidota|c__Bacteroidia|o__Bacteroidales|f__Tannerellaceae|g__Parabacteroides|s__Parabacteroides_chinchillae	spost-LLC	1.91e-06	2.19839
k__Bacteria|p__Bacillota|c__Clostridia|o__Eubacteriales|f__Lachnospiraceae|g__Roseburia|s__Roseburia_sp._CAG:309	spost-LLC	1.91e-06	2.19745
k__Bacteria|p__Bacillota|c__Clostridia|o__Eubacteriales|f__Lachnospiraceae|g__Anaerotignum|s__Anaerotignum_faecicola	spre-LLC	1.91e-06	2.1972
k__Bacteria|p__Bacillota|c__Bacilli|o__Lactobacillales|f__Streptococcaceae|g__Streptococcus|s__unclassified_Streptococcus_species	spre-LLC	1.91e-06	2.19264
k__Bacteria|p__Pseudomonadota|c__Epsilonproteobacteria|o__Campylobacterales|f__Helicobacteraceae|g__Helicobacter|s__Helicobacter_japonicus	spost-LLC	1.91e-06	2.18537
k__Bacteria|p__Bacteroidota|c__Bacteroidia|o__Bacteroidales|f__Bacteroidaceae|g__Phocaeicola|s__Phocaeicola_sartorii	spost-LLC	1.91e-06	2.18172
k__Bacteria|p__Bacillota|c__Clostridia|o__Eubacteriales|f__Clostridiaceae|g__Clostridium|s__uncultured_Clostridium_sp.	spost-LLC	1.91e-06	2.16988
k__Bacteria|p__Bacillota|c__Clostridia|o__Eubacteriales|f__Clostridiaceae|g__Clostridium|s__Clostridium_sp._MD294	spost-LLC	1.91e-06	2.16016
k__Bacteria|p__Bacillota|c__Clostridia|o__Eubacteriales|f__Lachnospiraceae|g__unclassified_Lachnospiraceae_genus|s__unclassified_Lachnospiraceae_species	spost-LLC	1.91e-06	2.1575
k__Bacteria|p__Bacillota|c__Clostridia|o__Eubacteriales|f__Lachnospiraceae|g__Sporofaciens|s__Sporofaciens_musculi	spre-LLC	1.91e-06	2.1551
k__Bacteria|p__unclassified_Bacteria_phylum|c__unclassified_Bacteria_class|o__unclassified_Bacteria_order|f__unclassified_Bacteria_family|g__unclassified_Bacteria_genus|s__bacterium_D16-63	spost-LLC	1.91e-06	2.14417
k__Bacteria|p__Candidatus_Saccharibacteria|c__unclassified_Candidatus_Saccharibacteria_class|o__unclassified_Candidatus_Saccharibacteria_order|f__unclassified_Candidatus_Saccharibacteria_family|g__unclassified_Candidatus_Saccharibacteria_genus|s__TM7_phylum_sp._oral_taxon_351	spre-LLC	1.91e-06	2.14325
k__Bacteria|p__Bacteroidota|c__Bacteroidia|o__Bacteroidales|f__Bacteroidaceae|g__Bacteroides|s__Bacteroides_sp._NM69_E16B	spost-LLC	1.91e-06	2.14204
k__Bacteria|p__unclassified_Bacteria_phylum|c__unclassified_Bacteria_class|o__unclassified_Bacteria_order|f__unclassified_Bacteria_family|g__unclassified_Bacteria_genus|s__bacterium_1xD8-6	spost-LLC	1.91e-06	2.14162
k__Bacteria|p__Bacillota|c__unclassified_Bacillota_class|o__unclassified_Bacillota_order|f__unclassified_Bacillota_family|g__unclassified_Bacillota_genus|s__unclassified_Bacillota_species	spost-LLC	1.91e-06	2.14121
k__Bacteria|p__Bacillota|c__unclassified_Bacillota_class|o__unclassified_Bacillota_order|f__unclassified_Bacillota_family|g__unclassified_Bacillota_genus|s__Firmicutes_bacterium_CAG:114	spost-LLC	1.91e-06	2.13229
k__Bacteria|p__Pseudomonadota|c__Betaproteobacteria|o__Burkholderiales|f__Sutterellaceae|g__Turicimonas|s__Turicimonas_muris	spost-LLC	1.91e-06	2.12711
k__Bacteria|p__Bacillota|c__Bacilli|o__Lactobacillales|f__Lactobacillaceae|g__Lactobacillus|s__Lactobacillus_sp._ASF360	spre-LLC	0.000214092	2.12471
k__Bacteria|p__Bacteroidota|c__Bacteroidia|o__Bacteroidales|f__Prevotellaceae|g__Prevotella|s__unclassified_Prevotella_species	spost-LLC	1.91e-06	2.1192
k__Bacteria|p__Bacteroidota|c__Bacteroidia|o__Bacteroidales|f__Odoribacteraceae|g__Odoribacter|s__Odoribacter_splanchnicus	spre-LLC	1.91e-06	2.1159
k__Bacteria|p__Pseudomonadota|c__Betaproteobacteria|o__Burkholderiales|f__unclassified_Burkholderiales_family|g__unclassified_Burkholderiales_genus|s__Burkholderiales_bacterium_1_1_47	spost-LLC	1.91e-06	2.11092
k__Bacteria|p__Actinomycetota|c__Coriobacteriia|o__Eggerthellales|f__Eggerthellaceae|g__Adlercreutzia|s__Adlercreutzia_caecimuris	spre-LLC	1.91e-06	2.11039
k__Bacteria|p__Bacillota|c__Bacilli|o__Lactobacillales|f__Lactobacillaceae|g__Lactobacillus|s__Lactobacillus_taiwanensis	spre-LLC	1.91e-06	2.10342
k__Bacteria|p__unclassified_Bacteria_phylum|c__unclassified_Bacteria_class|o__unclassified_Bacteria_order|f__unclassified_Bacteria_family|g__unclassified_Bacteria_genus|s__bacterium_0.1xD8-82	spost-LLC	1.91e-06	2.09339
k__Bacteria|p__Bacillota|c__Clostridia|o__Eubacteriales|f__Lachnospiraceae|g__unclassified_Lachnospiraceae_genus|s__Lachnospiraceae_bacterium_1_1_57FAA	spre-LLC	1.91e-06	2.08556
k__Bacteria|p__Bacteroidota|c__Bacteroidia|o__Bacteroidales|f__Muribaculaceae|g__unclassified_Muribaculaceae_genus|s__Muribaculaceae_bacterium_Isolate-100_(HZI)	spost-LLC	1.91e-06	2.08552
k__Bacteria|p__Bacillota|c__Clostridia|o__Eubacteriales|f__Clostridiaceae|g__Clostridium|s__Clostridium_sp._CAG:58	spost-LLC	1.91e-06	2.08316
k__Bacteria|p__Actinomycetota|c__Coriobacteriia|o__Eggerthellales|f__Eggerthellaceae|g__Adlercreutzia|s__unclassified_Adlercreutzia_species	spre-LLC	1.91e-06	2.0542
k__Bacteria|p__Bacillota|c__Clostridia|o__Eubacteriales|f__Oscillospiraceae|g__Ruminococcus|s__Ruminococcus_sp._1xD21-23	spost-LLC	1.91e-06	2.0503
k__Bacteria|p__Bacillota|c__Clostridia|o__Eubacteriales|f__Oscillospiraceae|g__Flavonifractor|s__Flavonifractor_plautii	spost-LLC	1.91e-06	2.04992
k__Bacteria|p__unclassified_Bacteria_phylum|c__unclassified_Bacteria_class|o__unclassified_Bacteria_order|f__unclassified_Bacteria_family|g__unclassified_Bacteria_genus|s__uncultured_bacterium_BAC25G1	spost-LLC	1.91e-06	2.04002
k__Bacteria|p__Pseudomonadota|c__Betaproteobacteria|o__Burkholderiales|f__Sutterellaceae|g__Parasutterella|s__Parasutterella_excrementihominis	spost-LLC	1.91e-06	2.03618
k__Bacteria|p__Pseudomonadota|c__Epsilonproteobacteria|o__Campylobacterales|f__Helicobacteraceae|g__Helicobacter|s__Helicobacter_ganmani	spost-LLC	1.91e-06	2.03266
k__Bacteria|p__Bacteroidota|c__Bacteroidia|o__Bacteroidales|f__Bacteroidaceae|g__Bacteroides|s__Bacteroides_uniformis	spost-LLC	1.91e-06	2.03148
k__Bacteria|p__Bacillota|c__Clostridia|o__Eubacteriales|f__Clostridiaceae|g__Clostridium|s__Clostridium_sp._CAG:1013	spre-LLC	1.91e-06	2.02747
k__Bacteria|p__Bacteroidota|c__Bacteroidia|o__Bacteroidales|f__Muribaculaceae|g__unclassified_Muribaculaceae_genus|s__Muribaculaceae_bacterium_Isolate-042_(Harlan)	spost-LLC	1.91e-06	2.01373
k__Bacteria|p__Pseudomonadota|c__Gammaproteobacteria|o__Enterobacterales|f__Enterobacteriaceae|g__Salmonella|s__Salmonella_enterica	spre-LLC	1.91e-06	2.01187
k__Bacteria|p__Bacteroidota|c__Bacteroidia|o__Bacteroidales|f__Prevotellaceae|g__Prevotella|s__Prevotella_sp._CAG:1031	spost-LLC	1.91e-06	2.01144
k__Bacteria|p__Bacteroidota|c__Bacteroidia|o__Bacteroidales|f__Bacteroidaceae|g__Bacteroides|s__Bacteroides_xylanisolvens	spre-LLC	1.91e-06	2.00781
k__Bacteria|p__Bacillota|c__Clostridia|o__Eubacteriales|f__Clostridiaceae|g__Clostridium|s__Clostridium_sp._CAG:343	spre-LLC	1.91e-06	2.00747
k__Bacteria|p__Bacteroidota|c__Bacteroidia|o__Bacteroidales|f__Barnesiellaceae|g__Barnesiella|s__Barnesiella_sp.	spost-LLC	1.91e-06	2.0041
k__Bacteria|p__Bacteroidota|c__Bacteroidia|o__Bacteroidales|f__Bacteroidaceae|g__Bacteroides|s__Bacteroides_cellulosilyticus	spre-LLC	1.91e-06	2.0015
