# Supplementary material for: Crosstalk between gut microbiota and tumor: tumors could cause gut dysbiosis and metabolic imbalance
Source: Mol Oncol. 2024 Nov 26;19(6):1707–24. doi: 10.1002/1878-0261.13763 (PMC12161466; doi:10.1002/1878-0261.13763)
Supplement: Supplementary file 3 — Table S2. LEfSe analysis of difference distribution taxa between metastatic tumor. [file MOL2-19-1707-s001.xlsx]

## Sheet: MC38
Taxa	Group	pvalue	LDA
k__Bacteria|p__Bacteroidota	mpreMC38	0.00012207	5.14836
k__Bacteria|p__Bacillota	mpostMC38	0.00012207	5.01743
k__Bacteria|p__unclassified_Bacteria_phylum	mpostMC38	0.00012207	4.29465
k__Bacteria|p__Pseudomonadota	mpostMC38	0.00012207	4.0273
k__Bacteria|p__Chlamydiota	mpostMC38	0.00012207	3.63803
k__Bacteria|p__Actinomycetota	mpreMC38	0.00012207	3.26159
k__Bacteria|p__Deferribacteres	mpostMC38	0.00012207	3.03579
k__Bacteria|p__Candidatus_Saccharibacteria	mpreMC38	0.00012207	2.69648
k__Bacteria|p__Mycoplasmatota	mpostMC38	0.00012207	2.54591
k__Viruses|p__Uroviricota	mpreMC38	0.00012207	2.45908
k__Bacteria|p__Candidatus_Melainabacteria	mpostMC38	0.00012207	2.10729
k__Bacteria|p__Verrucomicrobiota	mpreMC38	0.00012207	2.10333
k__Viruses|p__unclassified_Viruses_phylum	mpreMC38	0.00012207	2.09393
k__Bacteria|p__Bacteroidota|c__Bacteroidia|o__Bacteroidales|f__Muribaculaceae|g__unclassified_Muribaculaceae_genus	mpreMC38	0.00012207	4.87159
k__Bacteria|p__Bacillota|c__Clostridia|o__Eubacteriales|f__Lachnospiraceae|g__unclassified_Lachnospiraceae_genus	mpostMC38	0.00012207	4.83693
k__Bacteria|p__Bacillota|c__Bacilli|o__Lactobacillales|f__Lactobacillaceae|g__Ligilactobacillus	mpreMC38	0.00012207	4.53171
k__Bacteria|p__unclassified_Bacteria_phylum|c__unclassified_Bacteria_class|o__unclassified_Bacteria_order|f__unclassified_Bacteria_family|g__unclassified_Bacteria_genus	mpostMC38	0.00012207	4.29362
k__Bacteria|p__Bacteroidota|c__Bacteroidia|o__Bacteroidales|f__Bacteroidaceae|g__Bacteroides	mpreMC38	0.00012207	4.2326
k__Bacteria|p__Bacillota|c__Clostridia|o__Eubacteriales|f__Oscillospiraceae|g__unclassified_Oscillospiraceae_genus	mpostMC38	0.00012207	4.07278
k__Bacteria|p__Bacteroidota|c__Bacteroidia|o__Bacteroidales|f__unclassified_Bacteroidales_family|g__unclassified_Bacteroidales_genus	mpreMC38	0.00012207	4.05789
k__Bacteria|p__Bacteroidota|c__Bacteroidia|o__Bacteroidales|f__Muribaculaceae|g__Duncaniella	mpreMC38	0.00012207	3.94651
k__Bacteria|p__Bacillota|c__Clostridia|o__Eubacteriales|f__Oscillospiraceae|g__Oscillibacter	mpostMC38	0.00012207	3.94461
k__Bacteria|p__Bacillota|c__Erysipelotrichia|o__Erysipelotrichales|f__Erysipelotrichaceae|g__unclassified_Erysipelotrichaceae_genus	mpreMC38	0.00012207	3.93142
k__Bacteria|p__Bacteroidota|c__Bacteroidia|o__Bacteroidales|f__Prevotellaceae|g__Palleniella	mpreMC38	0.00012207	3.89709
k__Bacteria|p__Bacteroidota|c__Bacteroidia|o__Bacteroidales|f__Muribaculaceae|g__Muribaculum	mpreMC38	0.00012207	3.79359
k__Bacteria|p__Bacillota|c__Clostridia|o__Eubacteriales|f__Lachnospiraceae|g__Dorea	mpostMC38	0.00012207	3.73273
k__Bacteria|p__Bacteroidota|c__Bacteroidia|o__Bacteroidales|f__Tannerellaceae|g__Parabacteroides	mpreMC38	0.00012207	3.72761
k__Bacteria|p__Bacillota|c__Clostridia|o__Eubacteriales|f__Oscillospiraceae|g__Lawsonibacter	mpostMC38	0.00012207	3.72751
k__Bacteria|p__Bacteroidota|c__Bacteroidia|o__Bacteroidales|f__Porphyromonadaceae|g__unclassified_Porphyromonadaceae_genus	mpreMC38	0.00012207	3.68912
k__Bacteria|p__Chlamydiota|c__Chlamydiia|o__Chlamydiales|f__Chlamydiaceae|g__Chlamydia	mpostMC38	0.00012207	3.63803
k__Bacteria|p__Bacteroidota|c__Bacteroidia|o__Bacteroidales|f__Muribaculaceae|g__Heminiphilus	mpreMC38	0.00012207	3.61452
k__Bacteria|p__Bacteroidota|c__Bacteroidia|o__Bacteroidales|f__Odoribacteraceae|g__Odoribacter	mpostMC38	0.00012207	3.59302
k__Bacteria|p__Bacteroidota|c__Bacteroidia|o__Bacteroidales|f__Muribaculaceae|g__Candidatus_Amulumruptor	mpreMC38	0.00012207	3.59276
k__Bacteria|p__Bacillota|c__Clostridia|o__unclassified_Clostridia_order|f__unclassified_Clostridia_family|g__unclassified_Clostridia_genus	mpostMC38	0.00012207	3.58004
k__Bacteria|p__Bacillota|c__Clostridia|o__Eubacteriales|f__Eubacteriaceae|g__Eubacterium	mpostMC38	0.00012207	3.55053
k__Bacteria|p__Pseudomonadota|c__Deltaproteobacteria|o__Desulfovibrionales|f__Desulfovibrionaceae|g__Desulfovibrio	mpostMC38	0.00012207	3.54728
k__Bacteria|p__Bacillota|c__Clostridia|o__Eubacteriales|f__unclassified_Eubacteriales_family|g__unclassified_Eubacteriales_genus	mpostMC38	0.00012207	3.53184
k__Bacteria|p__Pseudomonadota|c__Epsilonproteobacteria|o__Campylobacterales|f__Helicobacteraceae|g__Helicobacter	mpostMC38	0.00012207	3.50364
k__Bacteria|p__Pseudomonadota|c__Deltaproteobacteria|o__Desulfovibrionales|f__Desulfovibrionaceae|g__unclassified_Desulfovibrionaceae_genus	mpostMC38	0.00012207	3.49556
k__Bacteria|p__Bacillota|c__unclassified_Bacillota_class|o__unclassified_Bacillota_order|f__unclassified_Bacillota_family|g__unclassified_Bacillota_genus	mpostMC38	0.00012207	3.46851
k__Bacteria|p__Bacillota|c__Bacilli|o__Lactobacillales|f__Lactobacillaceae|g__Lactobacillus	mpreMC38	0.00012207	3.45813
k__Bacteria|p__Bacillota|c__Clostridia|o__Eubacteriales|f__Clostridiaceae|g__unclassified_Clostridiaceae_genus	mpostMC38	0.00012207	3.38318
k__Bacteria|p__Bacteroidota|c__Bacteroidia|o__Bacteroidales|f__Bacteroidaceae|g__Phocaeicola	mpreMC38	0.00012207	3.38274
k__Bacteria|p__Bacillota|c__Clostridia|o__Eubacteriales|f__Oscillospiraceae|g__Ruminococcus	mpostMC38	0.00012207	3.3774
k__Bacteria|p__Bacteroidota|c__Bacteroidia|o__Bacteroidales|f__Prevotellaceae|g__Prevotella	mpreMC38	0.00012207	3.36605
k__Bacteria|p__Bacillota|c__Clostridia|o__Eubacteriales|f__Clostridiaceae|g__Hungatella	mpostMC38	0.00012207	3.35699
k__Bacteria|p__Bacillota|c__Clostridia|o__Eubacteriales|f__Oscillospiraceae|g__Acutalibacter	mpostMC38	0.00012207	3.29756
k__Bacteria|p__Bacteroidota|c__Bacteroidia|o__Bacteroidales|f__Muribaculaceae|g__Paramuribaculum	mpreMC38	0.00012207	3.29336
k__Bacteria|p__Bacillota|c__Clostridia|o__Eubacteriales|f__Oscillospiraceae|g__Anaerotruncus	mpostMC38	0.00012207	3.27756
k__Bacteria|p__Bacillota|c__Clostridia|o__Eubacteriales|f__Lachnospiraceae|g__Acetatifactor	mpostMC38	0.00012207	3.24451
k__Bacteria|p__Bacteroidota|c__Bacteroidia|o__Bacteroidales|f__Bacteroidaceae|g__unclassified_Bacteroidaceae_genus	mpreMC38	0.00012207	3.21588
k__Bacteria|p__Bacillota|c__Clostridia|o__Eubacteriales|f__Lachnospiraceae|g__Roseburia	mpostMC38	0.00012207	3.21584
k__Bacteria|p__Bacteroidota|c__Bacteroidia|o__Bacteroidales|f__Barnesiellaceae|g__Barnesiella	mpreMC38	0.00012207	3.21095
k__Bacteria|p__Bacillota|c__Clostridia|o__Eubacteriales|f__Oscillospiraceae|g__Pseudoflavonifractor	mpostMC38	0.00012207	3.2085
k__Bacteria|p__Bacillota|c__Clostridia|o__Eubacteriales|f__unclassified_Eubacteriales_family|g__Flintibacter	mpostMC38	0.00012207	3.20444
k__Bacteria|p__Bacillota|c__Clostridia|o__Eubacteriales|f__Clostridiaceae|g__Clostridium	mpostMC38	0.00012207	3.15489
k__Bacteria|p__Pseudomonadota|c__Gammaproteobacteria|o__Enterobacterales|f__Enterobacteriaceae|g__Escherichia	mpreMC38	0.00012207	3.12942
k__Bacteria|p__Actinomycetota|c__Coriobacteriia|o__Eggerthellales|f__Eggerthellaceae|g__Adlercreutzia	mpreMC38	0.00012207	3.10236
k__Bacteria|p__Bacillota|c__Clostridia|o__Eubacteriales|f__Oscillospiraceae|g__Ruminiclostridium	mpostMC38	0.00012207	3.04767
k__Bacteria|p__Deferribacteres|c__Deferribacteres|o__Deferribacterales|f__Mucispirillaceae|g__Mucispirillum	mpostMC38	0.00012207	3.03413
k__Bacteria|p__Bacillota|c__Clostridia|o__Eubacteriales|f__Lachnospiraceae|g__Schaedlerella	mpostMC38	0.00012207	3.00846
k__Bacteria|p__Bacteroidota|c__Bacteroidia|o__Bacteroidales|f__Rikenellaceae|g__Alistipes	mpostMC38	0.00012207	3.00242
k__Bacteria|p__Bacillota|c__Clostridia|o__Eubacteriales|f__unclassified_Eubacteriales_family|g__Colidextribacter	mpostMC38	0.00012207	2.98533
k__Bacteria|p__Bacillota|c__Erysipelotrichia|o__Erysipelotrichales|f__Erysipelotrichaceae|g__Allobaculum	mpreMC38	0.00012207	2.94545
k__Bacteria|p__Bacillota|c__Clostridia|o__Eubacteriales|f__Lachnospiraceae|g__Blautia	mpostMC38	0.00012207	2.88042
k__Bacteria|p__Bacillota|c__Clostridia|o__Eubacteriales|f__Oscillospiraceae|g__Flavonifractor	mpostMC38	0.00012207	2.86754
k__Bacteria|p__Bacillota|c__Clostridia|o__Eubacteriales|f__Lachnospiraceae|g__Enterocloster	mpostMC38	0.00012207	2.84131
k__Bacteria|p__Bacillota|c__Erysipelotrichia|o__Erysipelotrichales|f__Erysipelotrichaceae|g__Faecalibaculum	mpreMC38	0.00012207	2.83786
k__Bacteria|p__Bacillota|c__Clostridia|o__Eubacteriales|f__Lachnospiraceae|g__Mediterraneibacter	mpostMC38	0.00012207	2.82416
k__Bacteria|p__Bacillota|c__Negativicutes|o__Selenomonadales|f__Selenomonadaceae|g__Schwartzia	mpostMC38	0.00012207	2.81966
k__Bacteria|p__Bacillota|c__Clostridia|o__Eubacteriales|f__Clostridiaceae|g__Butyricicoccus	mpostMC38	0.00012207	2.76529
k__Bacteria|p__Bacillota|c__Clostridia|o__Eubacteriales|f__Oscillospiraceae|g__Neglectibacter	mpostMC38	0.00012207	2.7543
k__Bacteria|p__Actinomycetota|c__Coriobacteriia|o__Eggerthellales|f__Eggerthellaceae|g__unclassified_Eggerthellaceae_genus	mpreMC38	0.00012207	2.75102
k__Bacteria|p__Actinomycetota|c__Coriobacteriia|o__Coriobacteriales|f__Atopobiaceae|g__Leptogranulimonas	mpostMC38	0.00012207	2.73822
k__Bacteria|p__Bacillota|c__Clostridia|o__Eubacteriales|f__Lachnospiraceae|g__Otoolea	mpostMC38	0.00012207	2.72198
k__Bacteria|p__Bacillota|c__Erysipelotrichia|o__Erysipelotrichales|f__Erysipelotrichaceae|g__Longicatena	mpostMC38	0.00012207	2.71753
k__Bacteria|p__Bacillota|c__Clostridia|o__Eubacteriales|f__Oscillospiraceae|g__Subdoligranulum	mpostMC38	0.00012207	2.70834
k__Bacteria|p__Bacillota|c__Clostridia|o__Eubacteriales|f__Lachnospiraceae|g__Anaerotignum	mpostMC38	0.00012207	2.6933
k__Bacteria|p__Bacillota|c__Clostridia|o__Eubacteriales|f__Lachnospiraceae|g__Sporofaciens	mpostMC38	0.00012207	2.68819
k__Bacteria|p__Candidatus_Saccharibacteria|c__unclassified_Candidatus_Saccharibacteria_class|o__unclassified_Candidatus_Saccharibacteria_order|f__unclassified_Candidatus_Saccharibacteria_family|g__unclassified_Candidatus_Saccharibacteria_genus	mpreMC38	0.00012207	2.68801
k__Bacteria|p__Bacillota|c__Bacilli|o__Lactobacillales|f__unclassified_Lactobacillales_family|g__unclassified_Lactobacillales_genus	mpreMC38	0.00012207	2.67593
k__Bacteria|p__Bacillota|c__Bacilli|o__unclassified_Bacilli_order|f__unclassified_Bacilli_family|g__unclassified_Bacilli_genus	mpostMC38	0.00012207	2.66922
k__Bacteria|p__Bacillota|c__Clostridia|o__Eubacteriales|f__Lachnospiraceae|g__Lachnoclostridium	mpostMC38	0.00012207	2.65316
k__Bacteria|p__Bacillota|c__Bacilli|o__Lactobacillales|f__Lactobacillaceae|g__Limosilactobacillus	mpreMC38	0.00012207	2.64769
k__Bacteria|p__Pseudomonadota|c__Betaproteobacteria|o__Burkholderiales|f__Sutterellaceae|g__Parasutterella	mpreMC38	0.00012207	2.64318
k__Bacteria|p__Bacillota|c__Clostridia|o__Eubacteriales|f__Oscillospiraceae|g__Angelakisella	mpostMC38	0.00012207	2.60064
k__Bacteria|p__Actinomycetota|c__Coriobacteriia|o__unclassified_Coriobacteriia_order|f__unclassified_Coriobacteriia_family|g__unclassified_Coriobacteriia_genus	mpreMC38	0.00012207	2.58593
k__Bacteria|p__Bacillota|c__Clostridia|o__Eubacteriales|f__Oscillospiraceae|g__Vermiculatibacterium	mpostMC38	0.00012207	2.55192
k__Bacteria|p__Bacillota|c__Clostridia|o__Eubacteriales|f__Clostridiaceae|g__Candidatus_Scatovivens	mpreMC38	0.00012207	2.54563
k__Bacteria|p__Pseudomonadota|c__Gammaproteobacteria|o__Enterobacterales|f__Enterobacteriaceae|g__unclassified_Enterobacteriaceae_genus	mpreMC38	0.00012207	2.54121
k__Bacteria|p__Bacillota|c__Bacilli|o__Bacillales|f__Staphylococcaceae|g__Staphylococcus	mpostMC38	0.00012207	2.49536
k__Bacteria|p__Bacillota|c__Clostridia|o__Eubacteriales|f__Peptococcaceae|g__unclassified_Peptococcaceae_genus	mpreMC38	0.00012207	2.49275
k__Bacteria|p__Bacteroidota|c__Flavobacteriia|o__Flavobacteriales|f__unclassified_Flavobacteriales_family|g__unclassified_Flavobacteriales_genus	mpostMC38	0.00012207	2.48383
k__Bacteria|p__Bacillota|c__Clostridia|o__Eubacteriales|f__Peptostreptococcaceae|g__Clostridioides	mpostMC38	0.00012207	2.43866
k__Bacteria|p__Bacillota|c__Clostridia|o__Eubacteriales|f__Eubacteriales_Family_XIII._Incertae_Sedis|g__Emergencia	mpostMC38	0.00012207	2.42515
k__Bacteria|p__Bacillota|c__Clostridia|o__Eubacteriales|f__unclassified_Eubacteriales_family|g__Intestinimonas	mpostMC38	0.00012207	2.39639
k__Viruses|p__Uroviricota|c__Caudoviricetes|o__unclassified_Caudoviricetes_order|f__unclassified_Caudoviricetes_family|g__unclassified_Caudoviricetes_genus	mpreMC38	0.00012207	2.38598
k__Bacteria|p__Actinomycetota|c__Actinomycetes|o__Kitasatosporales|f__Streptomycetaceae|g__Streptomyces	mpreMC38	0.00012207	2.35806
k__Bacteria|p__Mycoplasmatota|c__Mollicutes|o__Acholeplasmatales|f__unclassified_Acholeplasmatales_family|g__unclassified_Acholeplasmatales_genus	mpostMC38	0.00012207	2.35378
k__Bacteria|p__Pseudomonadota|c__Gammaproteobacteria|o__Enterobacterales|f__Morganellaceae|g__Proteus	mpreMC38	0.00012207	2.3114
k__Bacteria|p__Bacillota|c__Clostridia|o__Eubacteriales|f__Lachnospiraceae|g__Eisenbergiella	mpostMC38	0.00012207	2.30561
k__Bacteria|p__Bacillota|c__Clostridia|o__Eubacteriales|f__Christensenellaceae|g__Christensenella	mpostMC38	0.00012207	2.2937
k__Bacteria|p__Bacillota|c__Clostridia|o__Eubacteriales|f__unclassified_Eubacteriales_family|g__Gemmiger	mpostMC38	0.00012207	2.29081
k__Bacteria|p__Bacillota|c__Clostridia|o__Eubacteriales|f__Lachnospiraceae|g__Hominisplanchenecus	mpostMC38	0.00012207	2.27191
k__Bacteria|p__Bacteroidota|c__Bacteroidia|o__Bacteroidales|f__Rikenellaceae|g__Rikenella	mpreMC38	0.00012207	2.2604
k__Bacteria|p__Bacillota|c__Clostridia|o__Eubacteriales|f__Oscillospiraceae|g__Ruthenibacterium	mpostMC38	0.00012207	2.25819
k__Bacteria|p__Actinomycetota|c__Coriobacteriia|o__Coriobacteriales|f__Atopobiaceae|g__unclassified_Atopobiaceae_genus	mpreMC38	0.00012207	2.23914
k__Bacteria|p__Bacillota|c__Clostridia|o__Eubacteriales|f__Oscillospiraceae|g__Fournierella	mpostMC38	0.00012207	2.23614
k__Bacteria|p__Bacillota|c__Clostridia|o__Eubacteriales|f__Christensenellaceae|g__unclassified_Christensenellaceae_genus	mpreMC38	0.00012207	2.22804
k__Bacteria|p__Bacillota|c__Clostridia|o__Eubacteriales|f__Lachnospiraceae|g__Butyrivibrio	mpostMC38	0.00012207	2.22388
k__Bacteria|p__Bacteroidota|c__Bacteroidia|o__Bacteroidales|f__Prevotellaceae|g__Paraprevotella	mpreMC38	0.00012207	2.2154
k__Bacteria|p__Bacillota|c__Bacilli|o__Bacillales|f__Paenibacillaceae|g__Paenibacillus	mpreMC38	0.00012207	2.21331
k__Bacteria|p__Bacillota|c__Clostridia|o__Eubacteriales|f__Pumilibacteraceae|g__Pumilibacter	mpostMC38	0.00012207	2.15299
k__Bacteria|p__Bacillota|c__Erysipelotrichia|o__Erysipelotrichales|f__Erysipelotrichaceae|g__Dubosiella	mpreMC38	0.00012207	2.13462
k__Bacteria|p__Bacillota|c__Clostridia|o__Eubacteriales|f__Oscillospiraceae|g__Faecalibacterium	mpostMC38	0.00012207	2.11716
k__Bacteria|p__Verrucomicrobiota|c__Verrucomicrobiae|o__Verrucomicrobiales|f__Akkermansiaceae|g__Akkermansia	mpreMC38	0.00012207	2.11069
k__Bacteria|p__Pseudomonadota|c__Alphaproteobacteria|o__unclassified_Alphaproteobacteria_order|f__unclassified_Alphaproteobacteria_family|g__unclassified_Alphaproteobacteria_genus	mpostMC38	0.00012207	2.10194
k__Bacteria|p__Bacillota|c__Erysipelotrichia|o__Erysipelotrichales|f__Coprobacillaceae|g__Thomasclavelia	mpostMC38	0.00012207	2.09511
k__Viruses|p__unclassified_Viruses_phylum|c__unclassified_Viruses_class|o__unclassified_Viruses_order|f__unclassified_Viruses_family|g__unclassified_Viruses_genus	mpreMC38	0.00012207	2.09393
k__Bacteria|p__Pseudomonadota|c__Deltaproteobacteria|o__Desulfovibrionales|f__Desulfovibrionaceae|g__Mailhella	mpostMC38	0.00012207	2.08844
k__Bacteria|p__Actinomycetota|c__Actinomycetes|o__Bifidobacteriales|f__Bifidobacteriaceae|g__Bifidobacterium	mpostMC38	0.00012207	2.02509
k__Bacteria|p__Bacillota|c__Clostridia|o__Eubacteriales|f__unclassified_Eubacteriales_family|g__Candidatus_Enterenecus	mpostMC38	0.00012207	2.01246
k__Bacteria|p__Candidatus_Melainabacteria|c__unclassified_Candidatus_Melainabacteria_class|o__Candidatus_Gastranaerophilales|f__unclassified_Candidatus_Gastranaerophilales_family|g__unclassified_Candidatus_Gastranaerophilales_genus	mpostMC38	0.00012207	2.00238
k__Bacteria|p__Bacillota|c__Clostridia|o__Eubacteriales|f__Lachnospiraceae|g__unclassified_Lachnospiraceae_genus|s__Lachnospiraceae_bacterium	mpostMC38	0.00012207	4.75722
k__Bacteria|p__Bacillota|c__Bacilli|o__Lactobacillales|f__Lactobacillaceae|g__Ligilactobacillus|s__Ligilactobacillus_murinus	mpreMC38	0.00012207	4.50704
k__Bacteria|p__Bacteroidota|c__Bacteroidia|o__Bacteroidales|f__Muribaculaceae|g__unclassified_Muribaculaceae_genus|s__Muribaculaceae_bacterium_Isolate-037_(Harlan)	mpreMC38	0.00012207	4.5036
k__Bacteria|p__Bacteroidota|c__Bacteroidia|o__Bacteroidales|f__Muribaculaceae|g__unclassified_Muribaculaceae_genus|s__Muribaculaceae_bacterium	mpreMC38	0.00012207	4.28319
k__Bacteria|p__Bacillota|c__Clostridia|o__Eubacteriales|f__Oscillospiraceae|g__unclassified_Oscillospiraceae_genus|s__Oscillospiraceae_bacterium	mpostMC38	0.00012207	4.05359
k__Bacteria|p__Bacteroidota|c__Bacteroidia|o__Bacteroidales|f__Bacteroidaceae|g__Bacteroides|s__Bacteroides_acidifaciens	mpreMC38	0.00012207	3.98476
k__Bacteria|p__unclassified_Bacteria_phylum|c__unclassified_Bacteria_class|o__unclassified_Bacteria_order|f__unclassified_Bacteria_family|g__unclassified_Bacteria_genus|s__bacterium_0.1xD8-71	mpostMC38	0.00012207	3.97557
k__Bacteria|p__Bacteroidota|c__Bacteroidia|o__Bacteroidales|f__unclassified_Bacteroidales_family|g__unclassified_Bacteroidales_genus|s__Bacteroidales_bacterium	mpreMC38	0.00012207	3.95073
k__Bacteria|p__Bacteroidota|c__Bacteroidia|o__Bacteroidales|f__Prevotellaceae|g__Palleniella|s__Palleniella_intestinalis	mpreMC38	0.00012207	3.89709
k__Bacteria|p__Bacillota|c__Erysipelotrichia|o__Erysipelotrichales|f__Erysipelotrichaceae|g__unclassified_Erysipelotrichaceae_genus|s__Erysipelotrichaceae_bacterium_OPF54	mpreMC38	0.00012207	3.82403
k__Bacteria|p__Bacillota|c__Clostridia|o__Eubacteriales|f__Oscillospiraceae|g__Oscillibacter|s__Oscillibacter_sp.	mpostMC38	0.00012207	3.81612
k__Bacteria|p__Bacteroidota|c__Bacteroidia|o__Bacteroidales|f__Muribaculaceae|g__unclassified_Muribaculaceae_genus|s__Muribaculaceae_bacterium_Isolate-110_(HZI)	mpreMC38	0.00012207	3.76766
k__Bacteria|p__Bacteroidota|c__Bacteroidia|o__Bacteroidales|f__Muribaculaceae|g__Muribaculum|s__Muribaculum_intestinale	mpreMC38	0.00012207	3.74485
k__Bacteria|p__Bacillota|c__Clostridia|o__Eubacteriales|f__Oscillospiraceae|g__Lawsonibacter|s__Lawsonibacter_sp.	mpostMC38	0.00012207	3.72239
k__Bacteria|p__Bacillota|c__Clostridia|o__Eubacteriales|f__Lachnospiraceae|g__unclassified_Lachnospiraceae_genus|s__Lachnospiraceae_bacterium_10-1	mpostMC38	0.00012207	3.72175
k__Bacteria|p__Bacteroidota|c__Bacteroidia|o__Bacteroidales|f__Porphyromonadaceae|g__unclassified_Porphyromonadaceae_genus|s__Porphyromonadaceae_bacterium	mpreMC38	0.00012207	3.68912
k__Bacteria|p__Bacillota|c__Clostridia|o__Eubacteriales|f__Lachnospiraceae|g__Dorea|s__Dorea_sp.	mpostMC38	0.00012207	3.66027
k__Bacteria|p__Bacteroidota|c__Bacteroidia|o__Bacteroidales|f__Muribaculaceae|g__unclassified_Muribaculaceae_genus|s__Muribaculaceae_bacterium_Isolate-104_(HZI)	mpreMC38	0.00012207	3.61862
k__Bacteria|p__Bacteroidota|c__Bacteroidia|o__Bacteroidales|f__Muribaculaceae|g__Heminiphilus|s__Heminiphilus_faecis	mpreMC38	0.00012207	3.61452
k__Bacteria|p__Bacteroidota|c__Bacteroidia|o__Bacteroidales|f__Muribaculaceae|g__Candidatus_Amulumruptor|s__Candidatus_Amulumruptor_caecigallinarius	mpreMC38	0.00012207	3.59276
k__Bacteria|p__Bacteroidota|c__Bacteroidia|o__Bacteroidales|f__Muribaculaceae|g__Duncaniella|s__Duncaniella_muris	mpreMC38	0.00012207	3.58366
k__Bacteria|p__Bacillota|c__Clostridia|o__unclassified_Clostridia_order|f__unclassified_Clostridia_family|g__unclassified_Clostridia_genus|s__Clostridia_bacterium	mpostMC38	0.00012207	3.58004
k__Bacteria|p__Bacteroidota|c__Bacteroidia|o__Bacteroidales|f__Tannerellaceae|g__Parabacteroides|s__Parabacteroides_distasonis	mpreMC38	0.00012207	3.55185
k__Bacteria|p__Bacteroidota|c__Bacteroidia|o__Bacteroidales|f__Muribaculaceae|g__Duncaniella|s__unclassified_Duncaniella_species	mpreMC38	0.00012207	3.54996
k__Bacteria|p__Bacillota|c__Erysipelotrichia|o__Erysipelotrichales|f__Erysipelotrichaceae|g__unclassified_Erysipelotrichaceae_genus|s__Erysipelotrichaceae_bacterium	mpreMC38	0.00012207	3.5319
k__Bacteria|p__Chlamydiota|c__Chlamydiia|o__Chlamydiales|f__Chlamydiaceae|g__Chlamydia|s__Chlamydia_abortus	mpostMC38	0.00012207	3.48737
k__Bacteria|p__Pseudomonadota|c__Deltaproteobacteria|o__Desulfovibrionales|f__Desulfovibrionaceae|g__unclassified_Desulfovibrionaceae_genus|s__Desulfovibrionaceae_bacterium_LT0009	mpostMC38	0.00012207	3.47768
k__Bacteria|p__Bacillota|c__Clostridia|o__Eubacteriales|f__Eubacteriaceae|g__Eubacterium|s__Eubacterium_sp.	mpostMC38	0.00012207	3.45437
k__Bacteria|p__unclassified_Bacteria_phylum|c__unclassified_Bacteria_class|o__unclassified_Bacteria_order|f__unclassified_Bacteria_family|g__unclassified_Bacteria_genus|s__bacterium_1xD42-87	mpostMC38	0.00012207	3.4377
k__Bacteria|p__Pseudomonadota|c__Deltaproteobacteria|o__Desulfovibrionales|f__Desulfovibrionaceae|g__Desulfovibrio|s__Desulfovibrio_sp.	mpostMC38	0.00012207	3.42786
k__Bacteria|p__Bacteroidota|c__Bacteroidia|o__Bacteroidales|f__Odoribacteraceae|g__Odoribacter|s__Odoribacter_sp._Z80	mpostMC38	0.00012207	3.42185
k__Bacteria|p__unclassified_Bacteria_phylum|c__unclassified_Bacteria_class|o__unclassified_Bacteria_order|f__unclassified_Bacteria_family|g__unclassified_Bacteria_genus|s__bacterium	mpostMC38	0.00012207	3.41339
k__Bacteria|p__Bacillota|c__Clostridia|o__Eubacteriales|f__Clostridiaceae|g__unclassified_Clostridiaceae_genus|s__Clostridiaceae_bacterium	mpostMC38	0.00012207	3.37875
k__Bacteria|p__Bacillota|c__Clostridia|o__Eubacteriales|f__unclassified_Eubacteriales_family|g__unclassified_Eubacteriales_genus|s__Clostridiales_bacterium	mpostMC38	0.00012207	3.3562
k__Bacteria|p__Bacteroidota|c__Bacteroidia|o__Bacteroidales|f__Muribaculaceae|g__unclassified_Muribaculaceae_genus|s__Muribaculaceae_bacterium_Isolate-002_(NCI)	mpreMC38	0.00012207	3.35553
k__Bacteria|p__Bacillota|c__Bacilli|o__Lactobacillales|f__Lactobacillaceae|g__Lactobacillus|s__Lactobacillus_johnsonii	mpreMC38	0.00012207	3.33563
k__Bacteria|p__Bacillota|c__Clostridia|o__Eubacteriales|f__Clostridiaceae|g__Hungatella|s__Hungatella_sp.	mpostMC38	0.00012207	3.3322
k__Bacteria|p__Bacteroidota|c__Bacteroidia|o__Bacteroidales|f__unclassified_Bacteroidales_family|g__unclassified_Bacteroidales_genus|s__unclassified_Bacteroidales_species	mpreMC38	0.00012207	3.32182
k__Bacteria|p__Bacteroidota|c__Bacteroidia|o__Bacteroidales|f__Bacteroidaceae|g__Bacteroides|s__Bacteroides_sp.	mpreMC38	0.00012207	3.31108
k__Bacteria|p__Bacteroidota|c__Bacteroidia|o__Bacteroidales|f__Muribaculaceae|g__Paramuribaculum|s__Paramuribaculum_intestinale	mpreMC38	0.00012207	3.29108
k__Bacteria|p__Bacillota|c__Clostridia|o__Eubacteriales|f__Oscillospiraceae|g__Ruminococcus|s__Ruminococcus_sp.	mpostMC38	0.00012207	3.28979
k__Bacteria|p__Bacillota|c__Clostridia|o__Eubacteriales|f__Lachnospiraceae|g__unclassified_Lachnospiraceae_genus|s__Lachnospiraceae_bacterium_A4	mpostMC38	0.00012207	3.27036
k__Bacteria|p__Bacteroidota|c__Bacteroidia|o__Bacteroidales|f__Bacteroidaceae|g__Bacteroides|s__unclassified_Bacteroides_species	mpreMC38	0.00012207	3.26648
k__Bacteria|p__Bacteroidota|c__Bacteroidia|o__Bacteroidales|f__Prevotellaceae|g__Prevotella|s__Prevotella_sp._MGM2	mpreMC38	0.00012207	3.243
k__Bacteria|p__Bacteroidota|c__Bacteroidia|o__Bacteroidales|f__Muribaculaceae|g__unclassified_Muribaculaceae_genus|s__unclassified_Muribaculaceae_species	mpreMC38	0.00012207	3.23218
k__Bacteria|p__Bacillota|c__unclassified_Bacillota_class|o__unclassified_Bacillota_order|f__unclassified_Bacillota_family|g__unclassified_Bacillota_genus|s__Firmicutes_bacterium	mpostMC38	0.00012207	3.22973
k__Bacteria|p__Bacillota|c__unclassified_Bacillota_class|o__unclassified_Bacillota_order|f__unclassified_Bacillota_family|g__unclassified_Bacillota_genus|s__Firmicutes_bacterium_ASF500	mpostMC38	0.00012207	3.20806
k__Bacteria|p__Bacillota|c__Clostridia|o__Eubacteriales|f__unclassified_Eubacteriales_family|g__Flintibacter|s__Flintibacter_sp._DSM_110149	mpostMC38	0.00012207	3.19435
k__Bacteria|p__Bacillota|c__Erysipelotrichia|o__Erysipelotrichales|f__Erysipelotrichaceae|g__unclassified_Erysipelotrichaceae_genus|s__Erysipelotrichaceae_bacterium_RD49	mpostMC38	0.00012207	3.18776
k__Bacteria|p__Bacteroidota|c__Bacteroidia|o__Bacteroidales|f__Muribaculaceae|g__unclassified_Muribaculaceae_genus|s__Muribaculaceae_bacterium_S4	mpreMC38	0.00012207	3.16593
k__Bacteria|p__Bacteroidota|c__Bacteroidia|o__Bacteroidales|f__Bacteroidaceae|g__Phocaeicola|s__Phocaeicola_sartorii	mpreMC38	0.00012207	3.15142
k__Bacteria|p__Bacillota|c__Clostridia|o__Eubacteriales|f__Lachnospiraceae|g__unclassified_Lachnospiraceae_genus|s__Lachnospiraceae_bacterium_MD335	mpostMC38	0.00012207	3.1426
k__Bacteria|p__Bacillota|c__Bacilli|o__Lactobacillales|f__Lactobacillaceae|g__Ligilactobacillus|s__unclassified_Ligilactobacillus_species	mpreMC38	0.00012207	3.13712
k__Bacteria|p__Bacteroidota|c__Bacteroidia|o__Bacteroidales|f__Muribaculaceae|g__unclassified_Muribaculaceae_genus|s__Muribaculaceae_bacterium_Isolate-080_(Janvier)	mpreMC38	0.00012207	3.1116
k__Bacteria|p__Bacteroidota|c__Bacteroidia|o__Bacteroidales|f__Rikenellaceae|g__Alistipes|s__Alistipes_sp.	mpostMC38	0.00012207	3.10573
k__Bacteria|p__Chlamydiota|c__Chlamydiia|o__Chlamydiales|f__Chlamydiaceae|g__Chlamydia|s__Chlamydia_trachomatis	mpostMC38	0.00012207	3.10544
k__Bacteria|p__Bacteroidota|c__Bacteroidia|o__Bacteroidales|f__Rikenellaceae|g__Alistipes|s__Alistipes_sp._Z76	mpreMC38	0.00012207	3.09824
k__Bacteria|p__unclassified_Bacteria_phylum|c__unclassified_Bacteria_class|o__unclassified_Bacteria_order|f__unclassified_Bacteria_family|g__unclassified_Bacteria_genus|s__bacterium_1XD8-76	mpostMC38	0.00012207	3.08478
k__Bacteria|p__Bacteroidota|c__Bacteroidia|o__Bacteroidales|f__Bacteroidaceae|g__unclassified_Bacteroidaceae_genus|s__Bacteroidaceae_bacterium	mpreMC38	0.00012207	3.07464
k__Bacteria|p__Bacillota|c__Clostridia|o__Eubacteriales|f__Oscillospiraceae|g__Ruminiclostridium|s__Ruminiclostridium_sp.	mpostMC38	0.00012207	3.0438
k__Bacteria|p__Bacillota|c__Clostridia|o__Eubacteriales|f__Oscillospiraceae|g__Oscillibacter|s__Oscillibacter_sp._1-3	mpostMC38	0.00012207	3.02042
k__Bacteria|p__Bacillota|c__Clostridia|o__Eubacteriales|f__Oscillospiraceae|g__Oscillibacter|s__Oscillibacter_sp._CU971	mpostMC38	0.00012207	3.01648
k__Bacteria|p__Bacillota|c__Clostridia|o__Eubacteriales|f__Lachnospiraceae|g__Schaedlerella|s__Schaedlerella_arabinosiphila	mpostMC38	0.00012207	3.00846
k__Bacteria|p__Deferribacteres|c__Deferribacteres|o__Deferribacterales|f__Mucispirillaceae|g__Mucispirillum|s__Mucispirillum_schaedleri	mpostMC38	0.00012207	3.00845
k__Bacteria|p__Bacteroidota|c__Bacteroidia|o__Bacteroidales|f__Muribaculaceae|g__Duncaniella|s__Duncaniella_freteri	mpreMC38	0.00012207	3.00351
k__Bacteria|p__Bacillota|c__Clostridia|o__Eubacteriales|f__unclassified_Eubacteriales_family|g__unclassified_Eubacteriales_genus|s__unclassified_Eubacteriales_species	mpostMC38	0.00012207	3.00093
k__Bacteria|p__Bacteroidota|c__Bacteroidia|o__Bacteroidales|f__Muribaculaceae|g__unclassified_Muribaculaceae_genus|s__Muribaculaceae_bacterium_Isolate-100_(HZI)	mpreMC38	0.00012207	2.99244
k__Bacteria|p__Bacillota|c__Clostridia|o__Eubacteriales|f__Oscillospiraceae|g__Acutalibacter|s__Acutalibacter_sp.	mpostMC38	0.00012207	2.98895
k__Bacteria|p__Pseudomonadota|c__Epsilonproteobacteria|o__Campylobacterales|f__Helicobacteraceae|g__Helicobacter|s__Helicobacter_ganmani	mpostMC38	0.00012207	2.98783
k__Bacteria|p__Bacteroidota|c__Bacteroidia|o__Bacteroidales|f__Barnesiellaceae|g__Barnesiella|s__Barnesiella_sp._CU968	mpreMC38	0.00012207	2.98644
k__Bacteria|p__Bacillota|c__Clostridia|o__Eubacteriales|f__unclassified_Eubacteriales_family|g__Colidextribacter|s__Colidextribacter_sp._OB.20	mpostMC38	0.00012207	2.98348
k__Bacteria|p__Bacteroidota|c__Bacteroidia|o__Bacteroidales|f__Prevotellaceae|g__Prevotella|s__unclassified_Prevotella_species	mpreMC38	0.00012207	2.9765
k__Bacteria|p__Bacillota|c__unclassified_Bacillota_class|o__unclassified_Bacillota_order|f__unclassified_Bacillota_family|g__unclassified_Bacillota_genus|s__Firmicutes_bacterium_M10-2	mpostMC38	0.00012207	2.97546
k__Bacteria|p__Bacillota|c__Clostridia|o__Eubacteriales|f__Oscillospiraceae|g__Pseudoflavonifractor|s__Pseudoflavonifractor_sp._60	mpostMC38	0.00012207	2.94936
k__Bacteria|p__Bacteroidota|c__Bacteroidia|o__Bacteroidales|f__Muribaculaceae|g__unclassified_Muribaculaceae_genus|s__Muribaculaceae_bacterium_Isolate-105_(HZI)	mpreMC38	0.00012207	2.93959
k__Bacteria|p__Bacillota|c__Clostridia|o__Eubacteriales|f__Lachnospiraceae|g__Acetatifactor|s__Acetatifactor_muris	mpostMC38	0.00012207	2.93681
k__Bacteria|p__Pseudomonadota|c__Gammaproteobacteria|o__Enterobacterales|f__Enterobacteriaceae|g__Escherichia|s__Escherichia_coli	mpreMC38	0.00012207	2.93304
k__Bacteria|p__Pseudomonadota|c__Epsilonproteobacteria|o__Campylobacterales|f__Helicobacteraceae|g__Helicobacter|s__unclassified_Helicobacter_species	mpostMC38	0.00012207	2.92825
k__Bacteria|p__Bacillota|c__Clostridia|o__Eubacteriales|f__Lachnospiraceae|g__Roseburia|s__Roseburia_sp._1XD42-69	mpostMC38	0.00012207	2.90626
k__Bacteria|p__Bacteroidota|c__Bacteroidia|o__Bacteroidales|f__Bacteroidaceae|g__Bacteroides|s__Bacteroides_caecimuris	mpreMC38	0.00012207	2.90164
k__Bacteria|p__unclassified_Bacteria_phylum|c__unclassified_Bacteria_class|o__unclassified_Bacteria_order|f__unclassified_Bacteria_family|g__unclassified_Bacteria_genus|s__bacterium_J10(2018)	mpreMC38	0.00012207	2.87975
k__Bacteria|p__Bacillota|c__Clostridia|o__Eubacteriales|f__Lachnospiraceae|g__Acetatifactor|s__Acetatifactor_sp._DSM_110981	mpostMC38	0.00012207	2.87654
k__Bacteria|p__Bacillota|c__Bacilli|o__Lactobacillales|f__Lactobacillaceae|g__Lactobacillus|s__Lactobacillus_taiwanensis	mpostMC38	0.00012207	2.86021
k__Bacteria|p__Bacillota|c__Erysipelotrichia|o__Erysipelotrichales|f__Erysipelotrichaceae|g__Faecalibaculum|s__Faecalibaculum_rodentium	mpreMC38	0.00012207	2.83786
k__Bacteria|p__Bacillota|c__Clostridia|o__Eubacteriales|f__Lachnospiraceae|g__unclassified_Lachnospiraceae_genus|s__Lachnospiraceae_bacterium_28-4	mpostMC38	0.00012207	2.83627
k__Bacteria|p__Bacteroidota|c__Bacteroidia|o__Bacteroidales|f__Bacteroidaceae|g__unclassified_Bacteroidaceae_genus|s__unclassified_Bacteroidaceae_species	mpreMC38	0.00012207	2.82831
k__Bacteria|p__unclassified_Bacteria_phylum|c__unclassified_Bacteria_class|o__unclassified_Bacteria_order|f__unclassified_Bacteria_family|g__unclassified_Bacteria_genus|s__bacterium_1XD21-13	mpostMC38	0.00012207	2.82183
k__Bacteria|p__Bacteroidota|c__Bacteroidia|o__Bacteroidales|f__Muribaculaceae|g__unclassified_Muribaculaceae_genus|s__Muribaculaceae_bacterium_Isolate-042_(Harlan)	mpreMC38	0.00012207	2.82131
k__Bacteria|p__Bacillota|c__Negativicutes|o__Selenomonadales|f__Selenomonadaceae|g__Schwartzia|s__Schwartzia_sp.	mpostMC38	0.00012207	2.81429
k__Bacteria|p__Bacteroidota|c__Bacteroidia|o__Bacteroidales|f__Muribaculaceae|g__unclassified_Muribaculaceae_genus|s__Muribaculaceae_bacterium_Isolate-004_(NCI)	mpreMC38	0.00012207	2.78836
k__Bacteria|p__Bacteroidota|c__Bacteroidia|o__Bacteroidales|f__Muribaculaceae|g__unclassified_Muribaculaceae_genus|s__Muribaculaceae_bacterium_Isolate-036_(Harlan)	mpreMC38	0.00012207	2.78538
k__Bacteria|p__Bacteroidota|c__Bacteroidia|o__Bacteroidales|f__Bacteroidaceae|g__Phocaeicola|s__Phocaeicola_vulgatus	mpreMC38	0.00012207	2.77665
k__Bacteria|p__Bacillota|c__Clostridia|o__Eubacteriales|f__Lachnospiraceae|g__Roseburia|s__Roseburia_sp.	mpostMC38	0.00012207	2.76543
k__Bacteria|p__Bacillota|c__Clostridia|o__Eubacteriales|f__Lachnospiraceae|g__Dorea|s__Dorea_sp._5-2	mpostMC38	0.00012207	2.75895
k__Bacteria|p__Bacteroidota|c__Bacteroidia|o__Bacteroidales|f__Muribaculaceae|g__Duncaniella|s__Duncaniella_dubosii	mpreMC38	0.00012207	2.75801
k__Bacteria|p__Bacteroidota|c__Bacteroidia|o__Bacteroidales|f__Rikenellaceae|g__Alistipes|s__Alistipes_sp._DSM_112343	mpostMC38	0.00012207	2.75235
k__Bacteria|p__Actinomycetota|c__Coriobacteriia|o__Eggerthellales|f__Eggerthellaceae|g__unclassified_Eggerthellaceae_genus|s__Eggerthellaceae_bacterium	mpreMC38	0.00012207	2.74801
k__Bacteria|p__unclassified_Bacteria_phylum|c__unclassified_Bacteria_class|o__unclassified_Bacteria_order|f__unclassified_Bacteria_family|g__unclassified_Bacteria_genus|s__bacterium_1xD42-62	mpostMC38	0.00012207	2.74528
k__Bacteria|p__Bacteroidota|c__Bacteroidia|o__Bacteroidales|f__Tannerellaceae|g__Parabacteroides|s__unclassified_Parabacteroides_species	mpreMC38	0.00012207	2.74302
k__Bacteria|p__Actinomycetota|c__Coriobacteriia|o__Coriobacteriales|f__Atopobiaceae|g__Leptogranulimonas|s__Leptogranulimonas_caecicola	mpostMC38	0.00012207	2.73822
k__Bacteria|p__Bacillota|c__Bacilli|o__Lactobacillales|f__Lactobacillaceae|g__Lactobacillus|s__Lactobacillus_intestinalis	mpreMC38	0.00012207	2.72245
k__Bacteria|p__Bacillota|c__Clostridia|o__Eubacteriales|f__Lachnospiraceae|g__Otoolea|s__Otoolea_sp._DSM_111138	mpostMC38	0.00012207	2.72198
k__Bacteria|p__unclassified_Bacteria_phylum|c__unclassified_Bacteria_class|o__unclassified_Bacteria_order|f__unclassified_Bacteria_family|g__unclassified_Bacteria_genus|s__bacterium_1xD42-67	mpostMC38	0.00012207	2.71432
k__Bacteria|p__Bacillota|c__Clostridia|o__Eubacteriales|f__Clostridiaceae|g__Butyricicoccus|s__Butyricicoccus_sp._1XD8-22	mpostMC38	0.00012207	2.70403
k__Bacteria|p__Bacteroidota|c__Bacteroidia|o__Bacteroidales|f__Odoribacteraceae|g__Odoribacter|s__Odoribacter_splanchnicus	mpostMC38	0.00012207	2.70277
k__Bacteria|p__Bacteroidota|c__Bacteroidia|o__Bacteroidales|f__Muribaculaceae|g__unclassified_Muribaculaceae_genus|s__Muribaculaceae_bacterium_Isolate-039_(Harlan)	mpreMC38	0.00012207	2.70271
k__Bacteria|p__Bacillota|c__Clostridia|o__Eubacteriales|f__Lachnospiraceae|g__unclassified_Lachnospiraceae_genus|s__Lachnospiraceae_bacterium_MD308	mpostMC38	0.00012207	2.68932
k__Bacteria|p__Bacillota|c__Clostridia|o__Eubacteriales|f__Lachnospiraceae|g__Sporofaciens|s__Sporofaciens_musculi	mpostMC38	0.00012207	2.68819
k__Bacteria|p__Candidatus_Saccharibacteria|c__unclassified_Candidatus_Saccharibacteria_class|o__unclassified_Candidatus_Saccharibacteria_order|f__unclassified_Candidatus_Saccharibacteria_family|g__unclassified_Candidatus_Saccharibacteria_genus|s__Candidatus_Saccharibacteria_bacterium	mpreMC38	0.00012207	2.68457
k__Bacteria|p__Bacteroidota|c__Bacteroidia|o__Bacteroidales|f__Barnesiellaceae|g__Barnesiella|s__Barnesiella_sp._WM24	mpreMC38	0.00012207	2.67778
k__Bacteria|p__Bacillota|c__Bacilli|o__unclassified_Bacilli_order|f__unclassified_Bacilli_family|g__unclassified_Bacilli_genus|s__Bacilli_bacterium	mpostMC38	0.00012207	2.67017
k__Bacteria|p__unclassified_Bacteria_phylum|c__unclassified_Bacteria_class|o__unclassified_Bacteria_order|f__unclassified_Bacteria_family|g__unclassified_Bacteria_genus|s__bacterium_D16-76	mpostMC38	0.00012207	2.66601
k__Bacteria|p__Bacillota|c__Clostridia|o__Eubacteriales|f__Oscillospiraceae|g__Subdoligranulum|s__Subdoligranulum_sp.	mpostMC38	0.00012207	2.66342
k__Bacteria|p__Bacillota|c__Clostridia|o__Eubacteriales|f__Lachnospiraceae|g__unclassified_Lachnospiraceae_genus|s__Lachnospiraceae_bacterium_A2	mpostMC38	0.00012207	2.66199
k__Bacteria|p__Bacillota|c__Clostridia|o__Eubacteriales|f__Eubacteriaceae|g__Eubacterium|s__Eubacterium_plexicaudatum	mpostMC38	0.00012207	2.65888
k__Bacteria|p__Bacillota|c__Clostridia|o__Eubacteriales|f__Lachnospiraceae|g__Anaerotignum|s__Anaerotignum_sp.	mpostMC38	0.00012207	2.65817
k__Bacteria|p__Pseudomonadota|c__Deltaproteobacteria|o__Desulfovibrionales|f__Desulfovibrionaceae|g__Desulfovibrio|s__unclassified_Desulfovibrio_species	mpostMC38	0.00012207	2.65441
k__Bacteria|p__Pseudomonadota|c__Gammaproteobacteria|o__Enterobacterales|f__Enterobacteriaceae|g__Escherichia|s__unclassified_Escherichia_species	mpreMC38	0.00012207	2.65164
k__Bacteria|p__unclassified_Bacteria_phylum|c__unclassified_Bacteria_class|o__unclassified_Bacteria_order|f__unclassified_Bacteria_family|g__unclassified_Bacteria_genus|s__bacterium_1xD8-48	mpostMC38	0.00012207	2.64983
k__Bacteria|p__Actinomycetota|c__Coriobacteriia|o__Eggerthellales|f__Eggerthellaceae|g__Adlercreutzia|s__Adlercreutzia_equolifaciens	mpreMC38	0.00012207	2.63826
k__Bacteria|p__Bacillota|c__Clostridia|o__Eubacteriales|f__Oscillospiraceae|g__Pseudoflavonifractor|s__Pseudoflavonifractor_sp._524-17	mpostMC38	0.00012207	2.63575
k__Bacteria|p__Bacillota|c__Clostridia|o__Eubacteriales|f__Lachnospiraceae|g__unclassified_Lachnospiraceae_genus|s__unclassified_Lachnospiraceae_species	mpostMC38	0.00012207	2.63233
k__Bacteria|p__Bacillota|c__Clostridia|o__Eubacteriales|f__Oscillospiraceae|g__Acutalibacter|s__Acutalibacter_muris	mpostMC38	0.00012207	2.62925
k__Bacteria|p__Bacillota|c__Clostridia|o__Eubacteriales|f__Oscillospiraceae|g__Anaerotruncus|s__unclassified_Anaerotruncus_species	mpostMC38	0.00012207	2.62518
k__Bacteria|p__Bacillota|c__Bacilli|o__Lactobacillales|f__Lactobacillaceae|g__Lactobacillus|s__Lactobacillus_sp.	mpreMC38	0.00012207	2.62132
k__Bacteria|p__Bacillota|c__unclassified_Bacillota_class|o__unclassified_Bacillota_order|f__unclassified_Bacillota_family|g__unclassified_Bacillota_genus|s__unclassified_Bacillota_species	mpostMC38	0.00012207	2.61426
k__Bacteria|p__Bacillota|c__Clostridia|o__Eubacteriales|f__Lachnospiraceae|g__Mediterraneibacter|s__Mediterraneibacter_sp._DSM_111629	mpostMC38	0.00012207	2.6132
k__Bacteria|p__Bacillota|c__Erysipelotrichia|o__Erysipelotrichales|f__Erysipelotrichaceae|g__Allobaculum|s__Allobaculum_mucilyticum	mpreMC38	0.00012207	2.61146
k__Bacteria|p__Bacillota|c__Clostridia|o__Eubacteriales|f__Clostridiaceae|g__Clostridium|s__Clostridium_sp.	mpostMC38	0.00012207	2.61028
k__Bacteria|p__unclassified_Bacteria_phylum|c__unclassified_Bacteria_class|o__unclassified_Bacteria_order|f__unclassified_Bacteria_family|g__unclassified_Bacteria_genus|s__uncultured_bacterium	mpreMC38	0.00012207	2.6077
k__Bacteria|p__Bacillota|c__Clostridia|o__Eubacteriales|f__Oscillospiraceae|g__Anaerotruncus|s__Anaerotruncus_sp._G3(2012)	mpostMC38	0.00012207	2.60157
k__Bacteria|p__Bacteroidota|c__Bacteroidia|o__Bacteroidales|f__Muribaculaceae|g__Muribaculum|s__Muribaculum_gordoncarteri	mpreMC38	0.00012207	2.59724
k__Bacteria|p__Bacillota|c__Clostridia|o__Eubacteriales|f__Oscillospiraceae|g__Angelakisella|s__Angelakisella_sp.	mpostMC38	0.00012207	2.59718
k__Bacteria|p__unclassified_Bacteria_phylum|c__unclassified_Bacteria_class|o__unclassified_Bacteria_order|f__unclassified_Bacteria_family|g__unclassified_Bacteria_genus|s__bacterium_D16-50	mpostMC38	0.00012207	2.59171
k__Bacteria|p__Bacteroidota|c__Bacteroidia|o__Bacteroidales|f__Muribaculaceae|g__unclassified_Muribaculaceae_genus|s__Muribaculaceae_bacterium_Isolate-043_(Harlan)	mpreMC38	0.00012207	2.5904
k__Bacteria|p__Bacillota|c__Clostridia|o__Eubacteriales|f__Oscillospiraceae|g__Anaerotruncus|s__Anaerotruncus_colihominis	mpostMC38	0.00012207	2.58601
k__Bacteria|p__Actinomycetota|c__Coriobacteriia|o__unclassified_Coriobacteriia_order|f__unclassified_Coriobacteriia_family|g__unclassified_Coriobacteriia_genus|s__Coriobacteriia_bacterium	mpreMC38	0.00012207	2.58453
k__Bacteria|p__Bacillota|c__Clostridia|o__Eubacteriales|f__Lachnospiraceae|g__unclassified_Lachnospiraceae_genus|s__Lachnospiraceae_bacterium_M18-1	mpostMC38	0.00012207	2.57943
k__Bacteria|p__Pseudomonadota|c__Epsilonproteobacteria|o__Campylobacterales|f__Helicobacteraceae|g__Helicobacter|s__Helicobacter_typhlonius	mpostMC38	0.00012207	2.57506
k__Bacteria|p__Actinomycetota|c__Coriobacteriia|o__Eggerthellales|f__Eggerthellaceae|g__Adlercreutzia|s__Adlercreutzia_mucosicola	mpostMC38	0.00012207	2.57389
k__Bacteria|p__Bacillota|c__Clostridia|o__Eubacteriales|f__Lachnospiraceae|g__unclassified_Lachnospiraceae_genus|s__Lachnospiraceae_bacterium_3-1	mpostMC38	0.00012207	2.56864
k__Bacteria|p__unclassified_Bacteria_phylum|c__unclassified_Bacteria_class|o__unclassified_Bacteria_order|f__unclassified_Bacteria_family|g__unclassified_Bacteria_genus|s__bacterium_D16-54	mpostMC38	0.00012207	2.56453
k__Bacteria|p__Bacillota|c__Bacilli|o__Lactobacillales|f__unclassified_Lactobacillales_family|g__unclassified_Lactobacillales_genus|s__Lactobacillaceae_bacterium	mpreMC38	0.00012207	2.55235
k__Bacteria|p__Bacillota|c__Clostridia|o__Eubacteriales|f__Oscillospiraceae|g__Vermiculatibacterium|s__Vermiculatibacterium_sp._DSM_112226	mpostMC38	0.00012207	2.55192
k__Bacteria|p__unclassified_Bacteria_phylum|c__unclassified_Bacteria_class|o__unclassified_Bacteria_order|f__unclassified_Bacteria_family|g__unclassified_Bacteria_genus|s__bacterium_0.1xD8-82	mpostMC38	0.00012207	2.55155
k__Bacteria|p__Bacteroidota|c__Bacteroidia|o__Bacteroidales|f__Tannerellaceae|g__Parabacteroides|s__Parabacteroides_merdae	mpreMC38	0.00012207	2.54939
k__Bacteria|p__Bacteroidota|c__Bacteroidia|o__Bacteroidales|f__Odoribacteraceae|g__Odoribacter|s__Odoribacter_sp.	mpostMC38	0.00012207	2.54639
k__Bacteria|p__Bacillota|c__Clostridia|o__Eubacteriales|f__Clostridiaceae|g__Candidatus_Scatovivens|s__Candidatus_Scatovivens_faecipullorum	mpreMC38	0.00012207	2.54563
k__Bacteria|p__Bacillota|c__Clostridia|o__Eubacteriales|f__Oscillospiraceae|g__Neglectibacter|s__unclassified_Neglectibacter_species	mpostMC38	0.00012207	2.54498
k__Bacteria|p__Pseudomonadota|c__Gammaproteobacteria|o__Enterobacterales|f__Enterobacteriaceae|g__unclassified_Enterobacteriaceae_genus|s__unclassified_Enterobacteriaceae_species	mpreMC38	0.00012207	2.54077
k__Bacteria|p__Bacteroidota|c__Bacteroidia|o__Bacteroidales|f__Muribaculaceae|g__unclassified_Muribaculaceae_genus|s__Muribaculaceae_bacterium_Isolate-001_(NCI)	mpreMC38	0.00012207	2.53119
k__Bacteria|p__Bacillota|c__Clostridia|o__Eubacteriales|f__Oscillospiraceae|g__Acutalibacter|s__Acutalibacter_sp._1XD8-33	mpostMC38	0.00012207	2.52947
k__Bacteria|p__Bacillota|c__Clostridia|o__Eubacteriales|f__Lachnospiraceae|g__Enterocloster|s__Enterocloster_clostridioformis	mpostMC38	0.00012207	2.52741
k__Bacteria|p__Actinomycetota|c__Coriobacteriia|o__Eggerthellales|f__Eggerthellaceae|g__Adlercreutzia|s__Adlercreutzia_caecimuris	mpostMC38	0.00012207	2.51888
k__Bacteria|p__Bacillota|c__Erysipelotrichia|o__Erysipelotrichales|f__Erysipelotrichaceae|g__Longicatena|s__unclassified_Longicatena_species	mpreMC38	0.00012207	2.51392
k__Bacteria|p__Bacillota|c__Bacilli|o__Lactobacillales|f__Lactobacillaceae|g__Ligilactobacillus|s__Ligilactobacillus_animalis	mpreMC38	0.00012207	2.51047
k__Bacteria|p__Bacillota|c__Bacilli|o__Bacillales|f__Staphylococcaceae|g__Staphylococcus|s__Staphylococcus_sp.	mpostMC38	0.00012207	2.50718
k__Bacteria|p__unclassified_Bacteria_phylum|c__unclassified_Bacteria_class|o__unclassified_Bacteria_order|f__unclassified_Bacteria_family|g__unclassified_Bacteria_genus|s__bacterium_1XD42-76	mpostMC38	0.00012207	2.50434
k__Bacteria|p__Bacillota|c__Erysipelotrichia|o__Erysipelotrichales|f__Erysipelotrichaceae|g__Allobaculum|s__Allobaculum_fili	mpreMC38	0.00012207	2.494
k__Bacteria|p__Bacillota|c__Clostridia|o__Eubacteriales|f__Peptococcaceae|g__unclassified_Peptococcaceae_genus|s__Peptococcaceae_bacterium	mpreMC38	0.00012207	2.49114
k__Bacteria|p__Bacillota|c__Bacilli|o__Lactobacillales|f__Lactobacillaceae|g__Limosilactobacillus|s__Limosilactobacillus_reuteri	mpostMC38	0.00012207	2.48387
k__Bacteria|p__Bacteroidota|c__Flavobacteriia|o__Flavobacteriales|f__unclassified_Flavobacteriales_family|g__unclassified_Flavobacteriales_genus|s__Flavobacteriales_bacterium	mpostMC38	0.00012207	2.48383
k__Bacteria|p__Bacteroidota|c__Bacteroidia|o__Bacteroidales|f__Muribaculaceae|g__unclassified_Muribaculaceae_genus|s__Muribaculaceae_bacterium_Isolate-114_(HZI)	mpreMC38	0.00012207	2.48163
k__Bacteria|p__unclassified_Bacteria_phylum|c__unclassified_Bacteria_class|o__unclassified_Bacteria_order|f__unclassified_Bacteria_family|g__unclassified_Bacteria_genus|s__bacterium_D16-36	mpostMC38	0.00012207	2.47972
k__Bacteria|p__Bacteroidota|c__Bacteroidia|o__Bacteroidales|f__Rikenellaceae|g__Alistipes|s__Alistipes_timonensis	mpreMC38	0.00012207	2.47926
k__Bacteria|p__Bacteroidota|c__Bacteroidia|o__Bacteroidales|f__Muribaculaceae|g__unclassified_Muribaculaceae_genus|s__Muribaculaceae_bacterium_Isolate-077_(Janvier)	mpreMC38	0.00012207	2.474
k__Bacteria|p__Bacteroidota|c__Bacteroidia|o__Bacteroidales|f__Bacteroidaceae|g__Bacteroides|s__Bacteroides_sp._NM69_E16B	mpreMC38	0.00012207	2.47368
k__Bacteria|p__Bacillota|c__Clostridia|o__Eubacteriales|f__Oscillospiraceae|g__Flavonifractor|s__Flavonifractor_plautii	mpostMC38	0.00012207	2.46416
k__Bacteria|p__Bacteroidota|c__Bacteroidia|o__Bacteroidales|f__Muribaculaceae|g__Muribaculum|s__Muribaculum_sp._NM65_B17	mpreMC38	0.00012207	2.45553
k__Bacteria|p__Bacillota|c__Clostridia|o__Eubacteriales|f__Oscillospiraceae|g__Anaerotruncus|s__Anaerotruncus_sp._X29	mpostMC38	0.00012207	2.44577
k__Bacteria|p__Actinomycetota|c__Coriobacteriia|o__Eggerthellales|f__Eggerthellaceae|g__Adlercreutzia|s__Adlercreutzia_sp._DSM_109821	mpreMC38	0.00012207	2.44471
k__Bacteria|p__Bacteroidota|c__Bacteroidia|o__Bacteroidales|f__unclassified_Bacteroidales_family|g__unclassified_Bacteroidales_genus|s__Bacteroidales_bacterium_43_36	mpreMC38	0.00012207	2.44358
k__Bacteria|p__Bacteroidota|c__Bacteroidia|o__Bacteroidales|f__Rikenellaceae|g__Alistipes|s__Alistipes_senegalensis	mpostMC38	0.00012207	2.43696
k__Bacteria|p__Bacteroidota|c__Bacteroidia|o__Bacteroidales|f__Muribaculaceae|g__unclassified_Muribaculaceae_genus|s__Muribaculaceae_bacterium_Isolate-013_(NCI)	mpreMC38	0.00012207	2.43216
k__Bacteria|p__Bacillota|c__Clostridia|o__Eubacteriales|f__Peptostreptococcaceae|g__Clostridioides|s__Clostridioides_difficile	mpostMC38	0.00012207	2.43113
k__Bacteria|p__Bacteroidota|c__Bacteroidia|o__Bacteroidales|f__Bacteroidaceae|g__Phocaeicola|s__unclassified_Phocaeicola_species	mpreMC38	0.00012207	2.42839
k__Bacteria|p__Bacteroidota|c__Bacteroidia|o__Bacteroidales|f__Muribaculaceae|g__unclassified_Muribaculaceae_genus|s__Muribaculaceae_bacterium_Isolate-102_(HZI)	mpreMC38	0.00012207	2.4196
k__Bacteria|p__Bacteroidota|c__Bacteroidia|o__Bacteroidales|f__Muribaculaceae|g__Muribaculum|s__Muribaculum_sp.	mpreMC38	0.00012207	2.414
k__Bacteria|p__Bacillota|c__Clostridia|o__Eubacteriales|f__Oscillospiraceae|g__Ruminococcus|s__Ruminococcus_flavefaciens	mpostMC38	0.00012207	2.41394
k__Bacteria|p__Bacillota|c__Clostridia|o__Eubacteriales|f__Oscillospiraceae|g__Anaerotruncus|s__Anaerotruncus_sp._1XD22-93	mpostMC38	0.00012207	2.4108
k__Bacteria|p__Bacillota|c__Bacilli|o__Lactobacillales|f__unclassified_Lactobacillales_family|g__unclassified_Lactobacillales_genus|s__unclassified_Lactobacillales_species	mpreMC38	0.00012207	2.41028
k__Bacteria|p__Bacteroidota|c__Bacteroidia|o__Bacteroidales|f__Bacteroidaceae|g__Bacteroides|s__Bacteroides_thetaiotaomicron	mpreMC38	0.00012207	2.40957
k__Bacteria|p__Pseudomonadota|c__Epsilonproteobacteria|o__Campylobacterales|f__Helicobacteraceae|g__Helicobacter|s__Helicobacter_sp.	mpostMC38	0.00012207	2.40215
k__Bacteria|p__Bacillota|c__Clostridia|o__Eubacteriales|f__Oscillospiraceae|g__Flavonifractor|s__Flavonifractor_sp.	mpostMC38	0.00012207	2.40096
k__Bacteria|p__Bacteroidota|c__Bacteroidia|o__Bacteroidales|f__Bacteroidaceae|g__Bacteroides|s__Bacteroides_stercorirosoris	mpreMC38	0.00012207	2.39318
k__Bacteria|p__Bacillota|c__Clostridia|o__Eubacteriales|f__Lachnospiraceae|g__Blautia|s__Blautia_sp.	mpostMC38	0.00012207	2.39308
k__Bacteria|p__Bacteroidota|c__Bacteroidia|o__Bacteroidales|f__Bacteroidaceae|g__Bacteroides|s__Bacteroides_muris	mpreMC38	0.00012207	2.38995
k__Bacteria|p__Bacteroidota|c__Bacteroidia|o__Bacteroidales|f__Bacteroidaceae|g__Bacteroides|s__Bacteroides_fragilis	mpreMC38	0.00012207	2.38145
k__Bacteria|p__unclassified_Bacteria_phylum|c__unclassified_Bacteria_class|o__unclassified_Bacteria_order|f__unclassified_Bacteria_family|g__unclassified_Bacteria_genus|s__bacterium_1XD42-8	mpostMC38	0.00012207	2.38006
k__Bacteria|p__Bacteroidota|c__Bacteroidia|o__Bacteroidales|f__Odoribacteraceae|g__Odoribacter|s__Odoribacter_sp._DSM_112344	mpostMC38	0.00012207	2.37849
k__Bacteria|p__Actinomycetota|c__Coriobacteriia|o__Eggerthellales|f__Eggerthellaceae|g__Adlercreutzia|s__Adlercreutzia_sp._DSM_112345	mpreMC38	0.00012207	2.37211
k__Bacteria|p__unclassified_Bacteria_phylum|c__unclassified_Bacteria_class|o__unclassified_Bacteria_order|f__unclassified_Bacteria_family|g__unclassified_Bacteria_genus|s__unclassified_Bacteria_species	mpreMC38	0.00012207	2.36847
k__Bacteria|p__Mycoplasmatota|c__Mollicutes|o__Acholeplasmatales|f__unclassified_Acholeplasmatales_family|g__unclassified_Acholeplasmatales_genus|s__Acholeplasmatales_bacterium	mpostMC38	0.00012207	2.35378
k__Bacteria|p__Pseudomonadota|c__Betaproteobacteria|o__Burkholderiales|f__Sutterellaceae|g__Parasutterella|s__Parasutterella_excrementihominis	mpostMC38	0.00012207	2.34534
k__Bacteria|p__Pseudomonadota|c__Epsilonproteobacteria|o__Campylobacterales|f__Helicobacteraceae|g__Helicobacter|s__Helicobacter_japonicus	mpostMC38	0.00012207	2.34265
k__Bacteria|p__Bacteroidota|c__Bacteroidia|o__Bacteroidales|f__Bacteroidaceae|g__Bacteroides|s__Bacteroides_ovatus	mpreMC38	0.00012207	2.34247
k__Bacteria|p__Pseudomonadota|c__Epsilonproteobacteria|o__Campylobacterales|f__Helicobacteraceae|g__Helicobacter|s__Helicobacter_sp._MIT_03-1616	mpostMC38	0.00012207	2.33475
k__Bacteria|p__Bacteroidota|c__Bacteroidia|o__Bacteroidales|f__Prevotellaceae|g__Prevotella|s__Prevotella_sp.	mpreMC38	0.00012207	2.32832
k__Bacteria|p__Bacillota|c__Bacilli|o__Lactobacillales|f__Lactobacillaceae|g__Lactobacillus|s__unclassified_Lactobacillus_species	mpreMC38	0.00012207	2.31991
k__Bacteria|p__Pseudomonadota|c__Epsilonproteobacteria|o__Campylobacterales|f__Helicobacteraceae|g__Helicobacter|s__Helicobacter_sp._MIT_03-1614	mpostMC38	0.00012207	2.31632
k__Bacteria|p__Bacillota|c__Clostridia|o__Eubacteriales|f__Eubacteriales_Family_XIII._Incertae_Sedis|g__Emergencia|s__Emergencia_sp.	mpostMC38	0.00012207	2.31598
k__Bacteria|p__Bacteroidota|c__Bacteroidia|o__Bacteroidales|f__Bacteroidaceae|g__Bacteroides|s__Bacteroides_uniformis	mpreMC38	0.00012207	2.31553
k__Viruses|p__Uroviricota|c__Caudoviricetes|o__unclassified_Caudoviricetes_order|f__unclassified_Caudoviricetes_family|g__unclassified_Caudoviricetes_genus|s__Caudoviricetes_sp.	mpreMC38	0.00012207	2.31545
k__Bacteria|p__Actinomycetota|c__Coriobacteriia|o__Eggerthellales|f__Eggerthellaceae|g__Adlercreutzia|s__Adlercreutzia_muris	mpreMC38	0.00012207	2.31527
k__Bacteria|p__Pseudomonadota|c__Epsilonproteobacteria|o__Campylobacterales|f__Helicobacteraceae|g__Helicobacter|s__Helicobacter_hepaticus	mpostMC38	0.00012207	2.31384
k__Bacteria|p__Pseudomonadota|c__Gammaproteobacteria|o__Enterobacterales|f__Morganellaceae|g__Proteus|s__Proteus_mirabilis	mpreMC38	0.00012207	2.31105
k__Bacteria|p__Bacillota|c__Erysipelotrichia|o__Erysipelotrichales|f__Erysipelotrichaceae|g__Longicatena|s__Longicatena_caecimuris	mpostMC38	0.00012207	2.2952
k__Bacteria|p__Bacteroidota|c__Bacteroidia|o__Bacteroidales|f__Bacteroidaceae|g__Bacteroides|s__Bacteroides_sp._L10-4	mpreMC38	0.00012207	2.27689
k__Bacteria|p__Pseudomonadota|c__Epsilonproteobacteria|o__Campylobacterales|f__Helicobacteraceae|g__Helicobacter|s__Helicobacter_marmotae	mpostMC38	0.00012207	2.27532
k__Bacteria|p__Bacteroidota|c__Bacteroidia|o__Bacteroidales|f__Bacteroidaceae|g__Bacteroides|s__Bacteroides_oleiciplenus	mpreMC38	0.00012207	2.27173
k__Bacteria|p__Bacillota|c__Clostridia|o__Eubacteriales|f__Lachnospiraceae|g__Hominisplanchenecus|s__Hominisplanchenecus_sp._DSM_111139	mpostMC38	0.00012207	2.27129
k__Bacteria|p__Bacillota|c__Clostridia|o__Eubacteriales|f__Oscillospiraceae|g__unclassified_Oscillospiraceae_genus|s__[Eubacterium]_siraeum	mpostMC38	0.00012207	2.27023
k__Bacteria|p__Pseudomonadota|c__Betaproteobacteria|o__Burkholderiales|f__Sutterellaceae|g__Parasutterella|s__unclassified_Parasutterella_species	mpreMC38	0.00012207	2.24795
k__Bacteria|p__Bacteroidota|c__Bacteroidia|o__Bacteroidales|f__Muribaculaceae|g__Duncaniella|s__Duncaniella_sp._C9	mpreMC38	0.00012207	2.24431
k__Bacteria|p__Bacillota|c__Clostridia|o__Eubacteriales|f__Eubacteriaceae|g__Eubacterium|s__Eubacterium_sp._14-2	mpostMC38	0.00012207	2.2346
k__Bacteria|p__Bacillota|c__Clostridia|o__Eubacteriales|f__Clostridiaceae|g__Clostridium|s__Clostridium_sp._CAG:557	mpostMC38	0.00012207	2.23363
k__Bacteria|p__Bacillota|c__Bacilli|o__Bacillales|f__Paenibacillaceae|g__Paenibacillus|s__Paenibacillus_sp.	mpreMC38	0.00012207	2.22937
k__Bacteria|p__Bacillota|c__Clostridia|o__Eubacteriales|f__Christensenellaceae|g__unclassified_Christensenellaceae_genus|s__Christensenellaceae_bacterium	mpreMC38	0.00012207	2.22812
k__Bacteria|p__unclassified_Bacteria_phylum|c__unclassified_Bacteria_class|o__unclassified_Bacteria_order|f__unclassified_Bacteria_family|g__unclassified_Bacteria_genus|s__bacterium_D16-59	mpostMC38	0.00012207	2.21875
k__Bacteria|p__Bacillota|c__Clostridia|o__Eubacteriales|f__Oscillospiraceae|g__Ruthenibacterium|s__Ruthenibacterium_lactatiformans	mpostMC38	0.00012207	2.21565
k__Bacteria|p__Bacillota|c__Clostridia|o__Eubacteriales|f__Oscillospiraceae|g__unclassified_Oscillospiraceae_genus|s__unclassified_Oscillospiraceae_species	mpostMC38	0.00012207	2.2156
k__Bacteria|p__Bacteroidota|c__Bacteroidia|o__Bacteroidales|f__Tannerellaceae|g__Parabacteroides|s__Parabacteroides_johnsonii	mpreMC38	0.00012207	2.21371
k__Bacteria|p__Bacteroidota|c__Bacteroidia|o__Bacteroidales|f__Barnesiellaceae|g__Barnesiella|s__Barnesiella_sp.	mpreMC38	0.00012207	2.21122
k__Bacteria|p__Bacillota|c__Erysipelotrichia|o__Erysipelotrichales|f__Coprobacillaceae|g__Thomasclavelia|s__[Clostridium]_innocuum	mpostMC38	0.00012207	2.19983
k__Bacteria|p__Actinomycetota|c__Actinomycetes|o__Kitasatosporales|f__Streptomycetaceae|g__Streptomyces|s__Streptomyces_geysiriensis	mpostMC38	0.00012207	2.19647
k__Bacteria|p__Bacillota|c__Erysipelotrichia|o__Erysipelotrichales|f__Erysipelotrichaceae|g__Allobaculum|s__unclassified_Allobaculum_species	mpreMC38	0.00012207	2.17483
k__Bacteria|p__Bacteroidota|c__Bacteroidia|o__Bacteroidales|f__Prevotellaceae|g__Prevotella|s__Prevotella_sp._CAG:1031	mpreMC38	0.00012207	2.16908
k__Bacteria|p__Bacteroidota|c__Bacteroidia|o__Bacteroidales|f__Muribaculaceae|g__unclassified_Muribaculaceae_genus|s__Muribaculaceae_bacterium_Isolate-083_(Janvier)	mpreMC38	0.00012207	2.1592
k__Bacteria|p__Bacillota|c__Clostridia|o__Eubacteriales|f__unclassified_Eubacteriales_family|g__Intestinimonas|s__Intestinimonas_butyriciproducens	mpostMC38	0.00012207	2.15394
k__Bacteria|p__Bacillota|c__Clostridia|o__Eubacteriales|f__Lachnospiraceae|g__Butyrivibrio|s__Butyrivibrio_sp.	mpostMC38	0.00012207	2.1497
k__Bacteria|p__unclassified_Bacteria_phylum|c__unclassified_Bacteria_class|o__unclassified_Bacteria_order|f__unclassified_Bacteria_family|g__unclassified_Bacteria_genus|s__bacterium_c-19	mpostMC38	0.00012207	2.14747
k__Bacteria|p__Bacillota|c__Clostridia|o__Eubacteriales|f__Lachnospiraceae|g__Enterocloster|s__Enterocloster_bolteae	mpostMC38	0.00012207	2.14548
k__Bacteria|p__Pseudomonadota|c__Deltaproteobacteria|o__Desulfovibrionales|f__Desulfovibrionaceae|g__Desulfovibrio|s__Desulfovibrio_porci	mpostMC38	0.00012207	2.13824
k__Bacteria|p__Bacillota|c__Erysipelotrichia|o__Erysipelotrichales|f__Erysipelotrichaceae|g__Dubosiella|s__Dubosiella_newyorkensis	mpreMC38	0.00012207	2.13462
k__Viruses|p__unclassified_Viruses_phylum|c__unclassified_Viruses_class|o__unclassified_Viruses_order|f__unclassified_Viruses_family|g__unclassified_Viruses_genus|s__Bacteriophage_sp.	mpreMC38	0.00012207	2.12794
k__Bacteria|p__Bacillota|c__Clostridia|o__Eubacteriales|f__Christensenellaceae|g__Christensenella|s__Christensenella_sp._NSJ-35	mpostMC38	0.00012207	2.12482
k__Bacteria|p__Bacteroidota|c__Bacteroidia|o__Bacteroidales|f__Prevotellaceae|g__Prevotella|s__Prevotella_sp._PTAC	mpostMC38	0.00012207	2.12228
k__Bacteria|p__Bacteroidota|c__Bacteroidia|o__Bacteroidales|f__Bacteroidaceae|g__Bacteroides|s__Bacteroides_xylanisolvens	mpreMC38	0.00012207	2.10845
k__Bacteria|p__Bacillota|c__Clostridia|o__Eubacteriales|f__Lachnospiraceae|g__Dorea|s__Dorea_sp._CAG:317	mpostMC38	0.00012207	2.10678
k__Bacteria|p__Bacteroidota|c__Bacteroidia|o__Bacteroidales|f__Tannerellaceae|g__Parabacteroides|s__Parabacteroides_chinchillae	mpreMC38	0.00012207	2.10568
k__Bacteria|p__Bacillota|c__Clostridia|o__Eubacteriales|f__Oscillospiraceae|g__Acutalibacter|s__Acutalibacter_sp._1XD8-36	mpostMC38	0.00012207	2.1032
k__Bacteria|p__Pseudomonadota|c__Deltaproteobacteria|o__Desulfovibrionales|f__Desulfovibrionaceae|g__unclassified_Desulfovibrionaceae_genus|s__Desulfovibrionaceae_bacterium	mpostMC38	0.00012207	2.10252
k__Bacteria|p__Bacillota|c__Clostridia|o__Eubacteriales|f__Pumilibacteraceae|g__Pumilibacter|s__Pumilibacter_sp._CLA_AA_M10	mpostMC38	0.00012207	2.10117
k__Bacteria|p__Pseudomonadota|c__Alphaproteobacteria|o__unclassified_Alphaproteobacteria_order|f__unclassified_Alphaproteobacteria_family|g__unclassified_Alphaproteobacteria_genus|s__Alphaproteobacteria_bacterium	mpostMC38	0.00012207	2.09898
k__Bacteria|p__Bacteroidota|c__Bacteroidia|o__Bacteroidales|f__unclassified_Bacteroidales_family|g__unclassified_Bacteroidales_genus|s__Bacteroidales_bacterium_52_46	mpreMC38	0.00012207	2.09662
k__Bacteria|p__Bacillota|c__Clostridia|o__Eubacteriales|f__Oscillospiraceae|g__Neglectibacter|s__Neglectibacter_timonensis	mpostMC38	0.00012207	2.09023
k__Bacteria|p__Bacillota|c__Bacilli|o__Lactobacillales|f__Lactobacillaceae|g__Ligilactobacillus|s__Ligilactobacillus_apodemi	mpreMC38	0.00012207	2.08424
k__Bacteria|p__Bacillota|c__Clostridia|o__Eubacteriales|f__Lachnospiraceae|g__Lachnoclostridium|s__Lachnoclostridium_sp._YL32	mpostMC38	0.00012207	2.0821
k__Bacteria|p__Bacillota|c__Clostridia|o__Eubacteriales|f__Lachnospiraceae|g__Lachnoclostridium|s__[Clostridium]_symbiosum	mpostMC38	0.00012207	2.07398
k__Bacteria|p__Bacteroidota|c__Bacteroidia|o__Bacteroidales|f__Rikenellaceae|g__unclassified_Rikenellaceae_genus|s__Rikenellaceae_bacterium	mpreMC38	0.00012207	2.07321
k__Bacteria|p__Bacillota|c__Bacilli|o__Lactobacillales|f__Streptococcaceae|g__Streptococcus|s__Streptococcus_agalactiae	mpreMC38	0.00012207	2.07304
k__Bacteria|p__Bacteroidota|c__Bacteroidia|o__Bacteroidales|f__Bacteroidaceae|g__Bacteroides|s__Bacteroides_sp._CAG:927	mpreMC38	0.00012207	2.05456
k__Bacteria|p__Bacillota|c__Clostridia|o__Eubacteriales|f__Lachnospiraceae|g__Mediterraneibacter|s__[Ruminococcus]_gnavus	mpostMC38	0.00012207	2.04387
k__Bacteria|p__Actinomycetota|c__Coriobacteriia|o__Coriobacteriales|f__Atopobiaceae|g__unclassified_Atopobiaceae_genus|s__Atopobiaceae_bacterium_P1	mpostMC38	0.00012207	2.04291
k__Bacteria|p__Bacteroidota|c__Bacteroidia|o__Bacteroidales|f__Bacteroidaceae|g__Bacteroides|s__Bacteroides_faecichinchillae	mpostMC38	0.00012207	2.04256
k__Bacteria|p__Actinomycetota|c__Coriobacteriia|o__Coriobacteriales|f__Atopobiaceae|g__unclassified_Atopobiaceae_genus|s__unclassified_Atopobiaceae_species	mpreMC38	0.00012207	2.03962
k__Bacteria|p__Bacillota|c__Clostridia|o__Eubacteriales|f__Lachnospiraceae|g__Lachnoclostridium|s__[Clostridium]_scindens	mpostMC38	0.00012207	2.03796
k__Bacteria|p__Bacteroidota|c__Bacteroidia|o__Bacteroidales|f__Bacteroidaceae|g__Bacteroides|s__Bacteroides_caccae	mpreMC38	0.00012207	2.03626
k__Bacteria|p__Bacillota|c__Clostridia|o__Eubacteriales|f__Oscillospiraceae|g__Oscillibacter|s__Oscillibacter_valericigenes	mpostMC38	0.00012207	2.02413
k__Bacteria|p__Verrucomicrobiota|c__Verrucomicrobiae|o__Verrucomicrobiales|f__Akkermansiaceae|g__Akkermansia|s__Akkermansia_muciniphila	mpreMC38	0.00012207	2.02221
k__Bacteria|p__Actinomycetota|c__Actinomycetes|o__Bifidobacteriales|f__Bifidobacteriaceae|g__Bifidobacterium|s__Bifidobacterium_pseudolongum	mpostMC38	0.00012207	2.01873
k__Bacteria|p__unclassified_Bacteria_phylum|c__unclassified_Bacteria_class|o__unclassified_Bacteria_order|f__unclassified_Bacteria_family|g__unclassified_Bacteria_genus|s__bacterium_1XD42-54	mpostMC38	0.00012207	2.01469
k__Bacteria|p__Pseudomonadota|c__Betaproteobacteria|o__Burkholderiales|f__Sutterellaceae|g__Parasutterella|s__Parasutterella_sp._NM82_D38	mpreMC38	0.00012207	2.01371

## Sheet: LLC
Taxa	Group	pvalue	LDA
k__Bacteria|p__Bacteroidota	mpreLLC	3.05176e-05	5.03739
k__Bacteria|p__Bacillota	mpostLLC	3.05176e-05	4.93709
k__Bacteria|p__Pseudomonadota	mpostLLC	3.05176e-05	4.34983
k__Bacteria|p__unclassified_Bacteria_phylum	mpostLLC	3.05176e-05	4.00887
k__Bacteria|p__Deferribacteres	mpostLLC	3.05176e-05	3.86029
k__Bacteria|p__Chlamydiota	mpostLLC	3.05176e-05	3.28465
k__Bacteria|p__Actinomycetota	mpreLLC	3.05176e-05	3.10538
k__Bacteria|p__Verrucomicrobiota	mpreLLC	3.05176e-05	3.09489
k__Viruses|p__Uroviricota	mpreLLC	3.05176e-05	2.93227
k__Bacteria|p__Candidatus_Saccharibacteria	mpostLLC	3.05176e-05	2.18597
k__Bacteria|p__Mycoplasmatota	mpostLLC	3.05176e-05	2.18435
k__Viruses|p__unclassified_Viruses_phylum	mpreLLC	3.05176e-05	2.06989
k__Bacteria|p__Bacteroidota|c__Bacteroidia|o__Bacteroidales|f__Muribaculaceae|g__unclassified_Muribaculaceae_genus	mpreLLC	3.05176e-05	4.7592
k__Bacteria|p__Bacillota|c__Clostridia|o__Eubacteriales|f__Lachnospiraceae|g__unclassified_Lachnospiraceae_genus	mpostLLC	3.05176e-05	4.68743
k__Bacteria|p__Bacteroidota|c__Bacteroidia|o__Bacteroidales|f__Bacteroidaceae|g__Bacteroides	mpreLLC	3.05176e-05	4.24873
k__Bacteria|p__Pseudomonadota|c__Epsilonproteobacteria|o__Campylobacterales|f__Helicobacteraceae|g__Helicobacter	mpostLLC	3.05176e-05	4.18274
k__Bacteria|p__Bacteroidota|c__Bacteroidia|o__Bacteroidales|f__unclassified_Bacteroidales_family|g__unclassified_Bacteroidales_genus	mpreLLC	3.05176e-05	4.07221
k__Bacteria|p__Bacillota|c__Erysipelotrichia|o__Erysipelotrichales|f__Erysipelotrichaceae|g__unclassified_Erysipelotrichaceae_genus	mpreLLC	3.05176e-05	4.03951
k__Bacteria|p__unclassified_Bacteria_phylum|c__unclassified_Bacteria_class|o__unclassified_Bacteria_order|f__unclassified_Bacteria_family|g__unclassified_Bacteria_genus	mpostLLC	3.05176e-05	4.00894
k__Bacteria|p__Bacillota|c__Bacilli|o__Lactobacillales|f__Lactobacillaceae|g__Ligilactobacillus	mpreLLC	3.05176e-05	4.00365
k__Bacteria|p__Bacteroidota|c__Bacteroidia|o__Bacteroidales|f__Muribaculaceae|g__Duncaniella	mpreLLC	3.05176e-05	3.94858
k__Bacteria|p__Bacillota|c__Clostridia|o__Eubacteriales|f__Oscillospiraceae|g__unclassified_Oscillospiraceae_genus	mpostLLC	3.05176e-05	3.94125
k__Bacteria|p__Bacillota|c__Clostridia|o__Eubacteriales|f__Oscillospiraceae|g__Oscillibacter	mpostLLC	3.05176e-05	3.86989
k__Bacteria|p__Deferribacteres|c__Deferribacteres|o__Deferribacterales|f__Mucispirillaceae|g__Mucispirillum	mpostLLC	3.05176e-05	3.85838
k__Bacteria|p__Bacteroidota|c__Bacteroidia|o__Bacteroidales|f__Muribaculaceae|g__Heminiphilus	mpreLLC	3.05176e-05	3.84823
k__Bacteria|p__Bacteroidota|c__Bacteroidia|o__Bacteroidales|f__Muribaculaceae|g__Muribaculum	mpreLLC	3.05176e-05	3.76986
k__Bacteria|p__Bacillota|c__unclassified_Bacillota_class|o__unclassified_Bacillota_order|f__unclassified_Bacillota_family|g__unclassified_Bacillota_genus	mpostLLC	3.05176e-05	3.74062
k__Bacteria|p__Bacillota|c__Clostridia|o__Eubacteriales|f__Oscillospiraceae|g__Lawsonibacter	mpostLLC	3.05176e-05	3.74042
k__Bacteria|p__Bacteroidota|c__Bacteroidia|o__Bacteroidales|f__Porphyromonadaceae|g__unclassified_Porphyromonadaceae_genus	mpreLLC	3.05176e-05	3.67656
k__Bacteria|p__Bacteroidota|c__Bacteroidia|o__Bacteroidales|f__Tannerellaceae|g__Parabacteroides	mpreLLC	3.05176e-05	3.62977
k__Bacteria|p__Bacillota|c__Bacilli|o__Lactobacillales|f__Lactobacillaceae|g__Lactobacillus	mpreLLC	3.05176e-05	3.53728
k__Bacteria|p__Pseudomonadota|c__Gammaproteobacteria|o__Enterobacterales|f__Enterobacteriaceae|g__Escherichia	mpostLLC	3.05176e-05	3.53232
k__Bacteria|p__Bacillota|c__Clostridia|o__Eubacteriales|f__Lachnospiraceae|g__Dorea	mpostLLC	3.05176e-05	3.50277
k__Bacteria|p__Bacillota|c__Clostridia|o__Eubacteriales|f__Eubacteriaceae|g__Eubacterium	mpostLLC	3.05176e-05	3.46042
k__Bacteria|p__Bacteroidota|c__Bacteroidia|o__Bacteroidales|f__Prevotellaceae|g__Palleniella	mpostLLC	3.05176e-05	3.39118
k__Bacteria|p__Pseudomonadota|c__Deltaproteobacteria|o__Desulfovibrionales|f__Desulfovibrionaceae|g__unclassified_Desulfovibrionaceae_genus	mpostLLC	3.05176e-05	3.38644
k__Bacteria|p__Bacillota|c__Clostridia|o__Eubacteriales|f__Clostridiaceae|g__unclassified_Clostridiaceae_genus	mpostLLC	3.05176e-05	3.38209
k__Bacteria|p__Bacteroidota|c__Bacteroidia|o__Bacteroidales|f__Prevotellaceae|g__Prevotella	mpreLLC	3.05176e-05	3.29292
k__Bacteria|p__Bacteroidota|c__Bacteroidia|o__Bacteroidales|f__Muribaculaceae|g__Paramuribaculum	mpreLLC	3.05176e-05	3.2893
k__Bacteria|p__Chlamydiota|c__Chlamydiia|o__Chlamydiales|f__Chlamydiaceae|g__Chlamydia	mpostLLC	3.05176e-05	3.28465
k__Bacteria|p__Bacillota|c__Clostridia|o__Eubacteriales|f__Clostridiaceae|g__Hungatella	mpostLLC	3.05176e-05	3.23674
k__Bacteria|p__Bacillota|c__Clostridia|o__Eubacteriales|f__Oscillospiraceae|g__Anaerotruncus	mpostLLC	3.05176e-05	3.22953
k__Bacteria|p__Bacteroidota|c__Bacteroidia|o__Bacteroidales|f__Odoribacteraceae|g__Odoribacter	mpostLLC	3.05176e-05	3.20121
k__Bacteria|p__Bacillota|c__Clostridia|o__Eubacteriales|f__unclassified_Eubacteriales_family|g__Flintibacter	mpostLLC	3.05176e-05	3.19026
k__Bacteria|p__Bacillota|c__Clostridia|o__Eubacteriales|f__Lachnospiraceae|g__Acetatifactor	mpostLLC	3.05176e-05	3.16384
k__Bacteria|p__Bacillota|c__Clostridia|o__Eubacteriales|f__unclassified_Eubacteriales_family|g__unclassified_Eubacteriales_genus	mpostLLC	3.05176e-05	3.13681
k__Bacteria|p__Pseudomonadota|c__Deltaproteobacteria|o__Desulfovibrionales|f__Desulfovibrionaceae|g__Desulfovibrio	mpostLLC	3.05176e-05	3.11642
k__Bacteria|p__Verrucomicrobiota|c__Verrucomicrobiae|o__Verrucomicrobiales|f__Akkermansiaceae|g__Akkermansia	mpreLLC	3.05176e-05	3.09476
k__Bacteria|p__Bacillota|c__Clostridia|o__Eubacteriales|f__Oscillospiraceae|g__Pseudoflavonifractor	mpostLLC	3.05176e-05	3.08294
k__Bacteria|p__Bacteroidota|c__Bacteroidia|o__Bacteroidales|f__Bacteroidaceae|g__Phocaeicola	mpreLLC	3.05176e-05	3.07396
k__Bacteria|p__Bacillota|c__Erysipelotrichia|o__Erysipelotrichales|f__Erysipelotrichaceae|g__Ileibacterium	mpreLLC	3.05176e-05	3.06777
k__Bacteria|p__Bacillota|c__Erysipelotrichia|o__Erysipelotrichales|f__Erysipelotrichaceae|g__Faecalibaculum	mpreLLC	3.05176e-05	3.05514
k__Bacteria|p__Bacteroidota|c__Bacteroidia|o__Bacteroidales|f__Muribaculaceae|g__Candidatus_Amulumruptor	mpreLLC	3.05176e-05	3.05308
k__Bacteria|p__Bacillota|c__Clostridia|o__Eubacteriales|f__Lachnospiraceae|g__Roseburia	mpostLLC	3.05176e-05	3.04379
k__Bacteria|p__Bacillota|c__Clostridia|o__Eubacteriales|f__Oscillospiraceae|g__Acutalibacter	mpostLLC	3.05176e-05	3.02841
k__Bacteria|p__Bacillota|c__Clostridia|o__Eubacteriales|f__Clostridiaceae|g__Clostridium	mpostLLC	3.05176e-05	2.95935
k__Bacteria|p__Actinomycetota|c__Coriobacteriia|o__Eggerthellales|f__Eggerthellaceae|g__Adlercreutzia	mpreLLC	3.05176e-05	2.94443
k__Bacteria|p__Bacillota|c__Clostridia|o__Eubacteriales|f__unclassified_Eubacteriales_family|g__Colidextribacter	mpostLLC	3.05176e-05	2.93063
k__Viruses|p__Uroviricota|c__Caudoviricetes|o__unclassified_Caudoviricetes_order|f__unclassified_Caudoviricetes_family|g__unclassified_Caudoviricetes_genus	mpreLLC	3.05176e-05	2.92843
k__Bacteria|p__Bacteroidota|c__Bacteroidia|o__Bacteroidales|f__Bacteroidaceae|g__unclassified_Bacteroidaceae_genus	mpreLLC	3.05176e-05	2.92744
k__Bacteria|p__Bacillota|c__Clostridia|o__Eubacteriales|f__Oscillospiraceae|g__Ruminococcus	mpostLLC	3.05176e-05	2.84462
k__Bacteria|p__Pseudomonadota|c__Betaproteobacteria|o__Burkholderiales|f__Sutterellaceae|g__Parasutterella	mpreLLC	3.05176e-05	2.83987
k__Bacteria|p__Bacillota|c__Clostridia|o__Eubacteriales|f__Lachnospiraceae|g__Schaedlerella	mpostLLC	3.05176e-05	2.8363
k__Bacteria|p__Bacillota|c__Bacilli|o__Lactobacillales|f__Lactobacillaceae|g__Limosilactobacillus	mpreLLC	3.05176e-05	2.8355
k__Bacteria|p__Bacillota|c__Clostridia|o__Eubacteriales|f__Oscillospiraceae|g__Flavonifractor	mpostLLC	3.05176e-05	2.82292
k__Bacteria|p__Bacteroidota|c__Bacteroidia|o__Bacteroidales|f__Barnesiellaceae|g__Barnesiella	mpreLLC	3.05176e-05	2.81358
k__Bacteria|p__Bacillota|c__Clostridia|o__Eubacteriales|f__Lachnospiraceae|g__Mediterraneibacter	mpostLLC	3.05176e-05	2.81112
k__Bacteria|p__Bacteroidota|c__Bacteroidia|o__Bacteroidales|f__Rikenellaceae|g__Alistipes	mpreLLC	3.05176e-05	2.80964
k__Bacteria|p__Bacteroidota|c__Bacteroidia|o__Bacteroidales|f__Rikenellaceae|g__Rikenella	mpostLLC	3.05176e-05	2.78926
k__Bacteria|p__Bacillota|c__Bacilli|o__Lactobacillales|f__Streptococcaceae|g__Streptococcus	mpostLLC	3.05176e-05	2.76569
k__Bacteria|p__Bacillota|c__Erysipelotrichia|o__Erysipelotrichales|f__Erysipelotrichaceae|g__Allobaculum	mpreLLC	3.05176e-05	2.74057
k__Bacteria|p__Bacillota|c__Clostridia|o__Eubacteriales|f__Lachnospiraceae|g__Otoolea	mpostLLC	3.05176e-05	2.72315
k__Bacteria|p__Bacillota|c__Clostridia|o__Eubacteriales|f__Clostridiaceae|g__Butyricicoccus	mpostLLC	3.05176e-05	2.7216
k__Bacteria|p__Bacillota|c__Clostridia|o__Eubacteriales|f__Peptococcaceae|g__unclassified_Peptococcaceae_genus	mpostLLC	3.05176e-05	2.69111
k__Bacteria|p__Bacillota|c__Clostridia|o__Eubacteriales|f__Oscillospiraceae|g__Ruminiclostridium	mpostLLC	3.05176e-05	2.6457
k__Bacteria|p__Bacillota|c__Clostridia|o__Eubacteriales|f__Lachnospiraceae|g__Anaerotignum	mpostLLC	3.05176e-05	2.63681
k__Bacteria|p__Actinomycetota|c__Actinomycetes|o__Bifidobacteriales|f__Bifidobacteriaceae|g__Bifidobacterium	mpreLLC	3.05176e-05	2.63025
k__Bacteria|p__Pseudomonadota|c__Gammaproteobacteria|o__Enterobacterales|f__Enterobacteriaceae|g__unclassified_Enterobacteriaceae_genus	mpreLLC	3.05176e-05	2.61837
k__Bacteria|p__Bacillota|c__Clostridia|o__Eubacteriales|f__Lachnospiraceae|g__Enterocloster	mpostLLC	3.05176e-05	2.6012
k__Bacteria|p__Bacillota|c__Clostridia|o__Eubacteriales|f__Oscillospiraceae|g__Angelakisella	mpostLLC	3.05176e-05	2.5863
k__Bacteria|p__Actinomycetota|c__Coriobacteriia|o__Eggerthellales|f__Eggerthellaceae|g__unclassified_Eggerthellaceae_genus	mpostLLC	3.05176e-05	2.57584
k__Bacteria|p__Bacillota|c__Clostridia|o__unclassified_Clostridia_order|f__unclassified_Clostridia_family|g__unclassified_Clostridia_genus	mpostLLC	3.05176e-05	2.56509
k__Bacteria|p__Bacillota|c__Erysipelotrichia|o__Erysipelotrichales|f__Erysipelotrichaceae|g__Longicatena	mpostLLC	3.05176e-05	2.56391
k__Bacteria|p__Bacillota|c__Clostridia|o__Eubacteriales|f__Oscillospiraceae|g__Neglectibacter	mpostLLC	3.05176e-05	2.49434
k__Bacteria|p__Bacillota|c__Clostridia|o__Eubacteriales|f__Lachnospiraceae|g__Sporofaciens	mpostLLC	3.05176e-05	2.4937
k__Bacteria|p__Bacillota|c__Clostridia|o__Eubacteriales|f__Lachnospiraceae|g__Blautia	mpostLLC	3.05176e-05	2.46005
k__Bacteria|p__Bacillota|c__Bacilli|o__Bacillales|f__Staphylococcaceae|g__Staphylococcus	mpreLLC	3.05176e-05	2.41227
k__Bacteria|p__Actinomycetota|c__Coriobacteriia|o__Coriobacteriales|f__Atopobiaceae|g__unclassified_Atopobiaceae_genus	mpreLLC	3.05176e-05	2.40039
k__Bacteria|p__Bacillota|c__Clostridia|o__Eubacteriales|f__Oscillospiraceae|g__Subdoligranulum	mpostLLC	3.05176e-05	2.39791
k__Bacteria|p__Bacillota|c__Bacilli|o__unclassified_Bacilli_order|f__unclassified_Bacilli_family|g__unclassified_Bacilli_genus	mpostLLC	3.05176e-05	2.37935
k__Bacteria|p__Bacillota|c__Erysipelotrichia|o__Erysipelotrichales|f__Coprobacillaceae|g__Thomasclavelia	mpostLLC	3.05176e-05	2.33326
k__Bacteria|p__Bacillota|c__Clostridia|o__Eubacteriales|f__Eubacteriales_Family_XIII._Incertae_Sedis|g__Emergencia	mpostLLC	3.05176e-05	2.3274
k__Bacteria|p__Bacillota|c__Bacilli|o__Lactobacillales|f__unclassified_Lactobacillales_family|g__unclassified_Lactobacillales_genus	mpreLLC	3.05176e-05	2.32685
k__Bacteria|p__Bacillota|c__Clostridia|o__Eubacteriales|f__Peptostreptococcaceae|g__Clostridioides	mpostLLC	3.05176e-05	2.29641
k__Bacteria|p__Bacillota|c__Bacilli|o__Lactobacillales|f__Enterococcaceae|g__Enterococcus	mpostLLC	3.05176e-05	2.27538
k__Bacteria|p__Bacteroidota|c__unclassified_Bacteroidota_class|o__unclassified_Bacteroidota_order|f__unclassified_Bacteroidota_family|g__unclassified_Bacteroidota_genus	mpreLLC	3.05176e-05	2.26178
k__Bacteria|p__Actinomycetota|c__Coriobacteriia|o__unclassified_Coriobacteriia_order|f__unclassified_Coriobacteriia_family|g__unclassified_Coriobacteriia_genus	mpreLLC	3.05176e-05	2.23887
k__Bacteria|p__Actinomycetota|c__Coriobacteriia|o__Coriobacteriales|f__Atopobiaceae|g__Leptogranulimonas	mpreLLC	3.05176e-05	2.18197
k__Bacteria|p__Candidatus_Saccharibacteria|c__unclassified_Candidatus_Saccharibacteria_class|o__unclassified_Candidatus_Saccharibacteria_order|f__unclassified_Candidatus_Saccharibacteria_family|g__unclassified_Candidatus_Saccharibacteria_genus	mpostLLC	3.05176e-05	2.177
k__Bacteria|p__Bacillota|c__Clostridia|o__Eubacteriales|f__unclassified_Eubacteriales_family|g__Intestinimonas	mpostLLC	3.05176e-05	2.15753
k__Bacteria|p__Bacillota|c__Clostridia|o__Eubacteriales|f__Lachnospiraceae|g__Lachnoclostridium	mpostLLC	3.05176e-05	2.15501
k__Bacteria|p__Bacillota|c__Erysipelotrichia|o__Erysipelotrichales|f__Erysipelotrichaceae|g__Dubosiella	mpreLLC	3.05176e-05	2.11288
k__Bacteria|p__Actinomycetota|c__Coriobacteriia|o__Coriobacteriales|f__Atopobiaceae|g__Caniella	mpreLLC	3.05176e-05	2.08638
k__Viruses|p__unclassified_Viruses_phylum|c__unclassified_Viruses_class|o__unclassified_Viruses_order|f__unclassified_Viruses_family|g__unclassified_Viruses_genus	mpreLLC	3.05176e-05	2.06989
k__Bacteria|p__Actinomycetota|c__Coriobacteriia|o__Coriobacteriales|f__Atopobiaceae|g__Granulimonas	mpreLLC	3.05176e-05	2.06447
k__Bacteria|p__Pseudomonadota|c__Betaproteobacteria|o__Burkholderiales|f__Sutterellaceae|g__Turicimonas	mpreLLC	3.05176e-05	2.06393
k__Bacteria|p__Bacillota|c__Clostridia|o__Eubacteriales|f__Lachnospiraceae|g__Hominisplanchenecus	mpostLLC	3.05176e-05	2.06308
k__Bacteria|p__Bacillota|c__Clostridia|o__Eubacteriales|f__Lachnospiraceae|g__Butyrivibrio	mpostLLC	3.05176e-05	2.04594
k__Bacteria|p__Pseudomonadota|c__Deltaproteobacteria|o__Desulfovibrionales|f__Desulfovibrionaceae|g__Mailhella	mpostLLC	3.05176e-05	2.03488
k__Bacteria|p__Actinomycetota|c__Actinomycetes|o__Kitasatosporales|f__Streptomycetaceae|g__Streptomyces	mpostLLC	3.05176e-05	2.03442
k__Bacteria|p__Bacillota|c__Clostridia|o__Eubacteriales|f__Oscillospiraceae|g__Vermiculatibacterium	mpostLLC	3.05176e-05	2.02486
k__Bacteria|p__Bacteroidota|c__Bacteroidia|o__Bacteroidales|f__Prevotellaceae|g__Paraprevotella	mpreLLC	3.05176e-05	2.01369
k__Bacteria|p__Bacillota|c__Clostridia|o__Eubacteriales|f__Lachnospiraceae|g__unclassified_Lachnospiraceae_genus|s__Lachnospiraceae_bacterium	mpostLLC	3.05176e-05	4.61395
k__Bacteria|p__Bacteroidota|c__Bacteroidia|o__Bacteroidales|f__Muribaculaceae|g__unclassified_Muribaculaceae_genus|s__Muribaculaceae_bacterium_Isolate-037_(Harlan)	mpreLLC	3.05176e-05	4.41952
k__Bacteria|p__unclassified_Bacteria_phylum|c__unclassified_Bacteria_class|o__unclassified_Bacteria_order|f__unclassified_Bacteria_family|g__unclassified_Bacteria_genus|s__bacterium_0.1xD8-71	mpostLLC	3.05176e-05	4.08289
k__Bacteria|p__Bacteroidota|c__Bacteroidia|o__Bacteroidales|f__Muribaculaceae|g__unclassified_Muribaculaceae_genus|s__Muribaculaceae_bacterium	mpreLLC	3.05176e-05	4.0754
k__Bacteria|p__Bacteroidota|c__Bacteroidia|o__Bacteroidales|f__Bacteroidaceae|g__Bacteroides|s__Bacteroides_acidifaciens	mpreLLC	3.05176e-05	3.99205
k__Bacteria|p__Bacteroidota|c__Bacteroidia|o__Bacteroidales|f__unclassified_Bacteroidales_family|g__unclassified_Bacteroidales_genus|s__Bacteroidales_bacterium	mpreLLC	3.05176e-05	3.98218
k__Bacteria|p__Bacillota|c__Bacilli|o__Lactobacillales|f__Lactobacillaceae|g__Ligilactobacillus|s__Ligilactobacillus_murinus	mpreLLC	3.05176e-05	3.97877
k__Bacteria|p__Bacillota|c__Clostridia|o__Eubacteriales|f__Oscillospiraceae|g__unclassified_Oscillospiraceae_genus|s__Oscillospiraceae_bacterium	mpostLLC	3.05176e-05	3.93274
k__Bacteria|p__Bacteroidota|c__Bacteroidia|o__Bacteroidales|f__Muribaculaceae|g__unclassified_Muribaculaceae_genus|s__Muribaculaceae_bacterium_Isolate-002_(NCI)	mpreLLC	3.05176e-05	3.90251
k__Bacteria|p__Bacillota|c__Erysipelotrichia|o__Erysipelotrichales|f__Erysipelotrichaceae|g__unclassified_Erysipelotrichaceae_genus|s__Erysipelotrichaceae_bacterium_OPF54	mpreLLC	3.05176e-05	3.86471
k__Bacteria|p__Bacteroidota|c__Bacteroidia|o__Bacteroidales|f__Muribaculaceae|g__Heminiphilus|s__Heminiphilus_faecis	mpreLLC	3.05176e-05	3.84823
k__Bacteria|p__Deferribacteres|c__Deferribacteres|o__Deferribacterales|f__Mucispirillaceae|g__Mucispirillum|s__Mucispirillum_schaedleri	mpostLLC	3.05176e-05	3.83379
k__Bacteria|p__Pseudomonadota|c__Epsilonproteobacteria|o__Campylobacterales|f__Helicobacteraceae|g__Helicobacter|s__unclassified_Helicobacter_species	mpostLLC	3.05176e-05	3.8017
k__Bacteria|p__Bacillota|c__Clostridia|o__Eubacteriales|f__Oscillospiraceae|g__Oscillibacter|s__Oscillibacter_sp.	mpostLLC	3.05176e-05	3.75525
k__Bacteria|p__Bacillota|c__Clostridia|o__Eubacteriales|f__Oscillospiraceae|g__Lawsonibacter|s__Lawsonibacter_sp.	mpostLLC	3.05176e-05	3.73692
k__Bacteria|p__Bacteroidota|c__Bacteroidia|o__Bacteroidales|f__Bacteroidaceae|g__Bacteroides|s__Bacteroides_sp.	mpreLLC	3.05176e-05	3.68057
k__Bacteria|p__Bacteroidota|c__Bacteroidia|o__Bacteroidales|f__Porphyromonadaceae|g__unclassified_Porphyromonadaceae_genus|s__Porphyromonadaceae_bacterium	mpreLLC	3.05176e-05	3.67656
k__Bacteria|p__Bacteroidota|c__Bacteroidia|o__Bacteroidales|f__Muribaculaceae|g__unclassified_Muribaculaceae_genus|s__Muribaculaceae_bacterium_Isolate-104_(HZI)	mpostLLC	3.05176e-05	3.58933
k__Bacteria|p__Bacteroidota|c__Bacteroidia|o__Bacteroidales|f__Muribaculaceae|g__unclassified_Muribaculaceae_genus|s__Muribaculaceae_bacterium_Isolate-110_(HZI)	mpreLLC	3.05176e-05	3.57548
k__Bacteria|p__Bacillota|c__Erysipelotrichia|o__Erysipelotrichales|f__Erysipelotrichaceae|g__unclassified_Erysipelotrichaceae_genus|s__Erysipelotrichaceae_bacterium	mpreLLC	3.05176e-05	3.54821
k__Bacteria|p__Bacteroidota|c__Bacteroidia|o__Bacteroidales|f__Muribaculaceae|g__Muribaculum|s__Muribaculum_intestinale	mpreLLC	3.05176e-05	3.50786
k__Bacteria|p__Bacteroidota|c__Bacteroidia|o__Bacteroidales|f__Prevotellaceae|g__Prevotella|s__Prevotella_sp._MGM2	mpostLLC	3.05176e-05	3.50651
k__Bacteria|p__Bacteroidota|c__Bacteroidia|o__Bacteroidales|f__Muribaculaceae|g__Duncaniella|s__Duncaniella_muris	mpreLLC	3.05176e-05	3.48177
k__Bacteria|p__Pseudomonadota|c__Epsilonproteobacteria|o__Campylobacterales|f__Helicobacteraceae|g__Helicobacter|s__Helicobacter_typhlonius	mpostLLC	3.05176e-05	3.46551
k__Bacteria|p__Bacteroidota|c__Bacteroidia|o__Bacteroidales|f__Muribaculaceae|g__Duncaniella|s__Duncaniella_dubosii	mpreLLC	3.05176e-05	3.45934
k__Bacteria|p__Bacillota|c__unclassified_Bacillota_class|o__unclassified_Bacillota_order|f__unclassified_Bacillota_family|g__unclassified_Bacillota_genus|s__Firmicutes_bacterium_M10-2	mpreLLC	3.05176e-05	3.42511
k__Bacteria|p__Bacteroidota|c__Bacteroidia|o__Bacteroidales|f__Muribaculaceae|g__unclassified_Muribaculaceae_genus|s__Muribaculaceae_bacterium_Isolate-080_(Janvier)	mpreLLC	3.05176e-05	3.41852
k__Bacteria|p__Bacillota|c__Clostridia|o__Eubacteriales|f__Lachnospiraceae|g__unclassified_Lachnospiraceae_genus|s__Lachnospiraceae_bacterium_10-1	mpostLLC	3.05176e-05	3.41601
k__Bacteria|p__Bacteroidota|c__Bacteroidia|o__Bacteroidales|f__Prevotellaceae|g__Palleniella|s__Palleniella_intestinalis	mpostLLC	3.05176e-05	3.39118
k__Bacteria|p__Bacteroidota|c__Bacteroidia|o__Bacteroidales|f__Muribaculaceae|g__Duncaniella|s__unclassified_Duncaniella_species	mpreLLC	3.05176e-05	3.38816
k__Bacteria|p__Bacteroidota|c__Bacteroidia|o__Bacteroidales|f__Tannerellaceae|g__Parabacteroides|s__Parabacteroides_distasonis	mpreLLC	3.05176e-05	3.38367
k__Bacteria|p__Bacillota|c__Clostridia|o__Eubacteriales|f__Clostridiaceae|g__unclassified_Clostridiaceae_genus|s__Clostridiaceae_bacterium	mpostLLC	3.05176e-05	3.38016
k__Bacteria|p__Bacillota|c__Clostridia|o__Eubacteriales|f__Lachnospiraceae|g__Dorea|s__Dorea_sp.	mpostLLC	3.05176e-05	3.36764
k__Bacteria|p__Pseudomonadota|c__Deltaproteobacteria|o__Desulfovibrionales|f__Desulfovibrionaceae|g__unclassified_Desulfovibrionaceae_genus|s__Desulfovibrionaceae_bacterium_LT0009	mpostLLC	3.05176e-05	3.35735
k__Bacteria|p__Pseudomonadota|c__Gammaproteobacteria|o__Enterobacterales|f__Enterobacteriaceae|g__Escherichia|s__Escherichia_coli	mpreLLC	3.05176e-05	3.34554
k__Bacteria|p__Bacillota|c__Clostridia|o__Eubacteriales|f__Lachnospiraceae|g__unclassified_Lachnospiraceae_genus|s__Lachnospiraceae_bacterium_A4	mpostLLC	3.05176e-05	3.33696
k__Bacteria|p__Bacillota|c__Clostridia|o__Eubacteriales|f__Eubacteriaceae|g__Eubacterium|s__Eubacterium_sp.	mpostLLC	3.05176e-05	3.33588
k__Bacteria|p__Bacteroidota|c__Bacteroidia|o__Bacteroidales|f__Muribaculaceae|g__Paramuribaculum|s__Paramuribaculum_intestinale	mpreLLC	3.05176e-05	3.28766
k__Bacteria|p__Bacillota|c__unclassified_Bacillota_class|o__unclassified_Bacillota_order|f__unclassified_Bacillota_family|g__unclassified_Bacillota_genus|s__Firmicutes_bacterium_ASF500	mpostLLC	3.05176e-05	3.26816
k__Bacteria|p__Bacillota|c__Clostridia|o__Eubacteriales|f__Clostridiaceae|g__Hungatella|s__Hungatella_sp.	mpostLLC	3.05176e-05	3.21754
k__Bacteria|p__Pseudomonadota|c__Epsilonproteobacteria|o__Campylobacterales|f__Helicobacteraceae|g__Helicobacter|s__Helicobacter_sp._MIT_03-1616	mpostLLC	3.05176e-05	3.21189
k__Bacteria|p__Bacteroidota|c__Bacteroidia|o__Bacteroidales|f__unclassified_Bacteroidales_family|g__unclassified_Bacteroidales_genus|s__unclassified_Bacteroidales_species	mpreLLC	3.05176e-05	3.193
k__Bacteria|p__Bacillota|c__Clostridia|o__Eubacteriales|f__unclassified_Eubacteriales_family|g__Flintibacter|s__Flintibacter_sp._DSM_110149	mpostLLC	3.05176e-05	3.1828
k__Bacteria|p__Chlamydiota|c__Chlamydiia|o__Chlamydiales|f__Chlamydiaceae|g__Chlamydia|s__Chlamydia_abortus	mpostLLC	3.05176e-05	3.09103
k__Bacteria|p__Bacteroidota|c__Bacteroidia|o__Bacteroidales|f__Muribaculaceae|g__unclassified_Muribaculaceae_genus|s__unclassified_Muribaculaceae_species	mpreLLC	3.05176e-05	3.08868
k__Bacteria|p__Bacillota|c__Bacilli|o__Lactobacillales|f__Lactobacillaceae|g__Lactobacillus|s__Lactobacillus_johnsonii	mpreLLC	3.05176e-05	3.08603
k__Bacteria|p__Bacillota|c__Bacilli|o__Lactobacillales|f__Lactobacillaceae|g__Lactobacillus|s__Lactobacillus_intestinalis	mpreLLC	3.05176e-05	3.08181
k__Bacteria|p__Bacteroidota|c__Bacteroidia|o__Bacteroidales|f__Muribaculaceae|g__unclassified_Muribaculaceae_genus|s__Muribaculaceae_bacterium_S4	mpreLLC	3.05176e-05	3.07183
k__Bacteria|p__Bacillota|c__Erysipelotrichia|o__Erysipelotrichales|f__Erysipelotrichaceae|g__Ileibacterium|s__Ileibacterium_valens	mpreLLC	3.05176e-05	3.06664
k__Bacteria|p__Bacteroidota|c__Bacteroidia|o__Bacteroidales|f__Bacteroidaceae|g__Bacteroides|s__unclassified_Bacteroides_species	mpreLLC	3.05176e-05	3.0647
k__Bacteria|p__Bacteroidota|c__Bacteroidia|o__Bacteroidales|f__Muribaculaceae|g__Muribaculum|s__Muribaculum_sp._NM65_B17	mpreLLC	3.05176e-05	3.05828
k__Bacteria|p__Bacillota|c__Erysipelotrichia|o__Erysipelotrichales|f__Erysipelotrichaceae|g__Faecalibaculum|s__Faecalibaculum_rodentium	mpreLLC	3.05176e-05	3.05514
k__Bacteria|p__Bacteroidota|c__Bacteroidia|o__Bacteroidales|f__Muribaculaceae|g__Candidatus_Amulumruptor|s__Candidatus_Amulumruptor_caecigallinarius	mpreLLC	3.05176e-05	3.05308
k__Bacteria|p__Pseudomonadota|c__Gammaproteobacteria|o__Enterobacterales|f__Enterobacteriaceae|g__Escherichia|s__unclassified_Escherichia_species	mpostLLC	3.05176e-05	3.03564
k__Bacteria|p__Pseudomonadota|c__Epsilonproteobacteria|o__Campylobacterales|f__Helicobacteraceae|g__Helicobacter|s__Helicobacter_ganmani	mpostLLC	3.05176e-05	3.02305
k__Bacteria|p__Bacillota|c__Clostridia|o__Eubacteriales|f__Lachnospiraceae|g__Acetatifactor|s__Acetatifactor_muris	mpostLLC	3.05176e-05	3.01469
k__Bacteria|p__Verrucomicrobiota|c__Verrucomicrobiae|o__Verrucomicrobiales|f__Akkermansiaceae|g__Akkermansia|s__Akkermansia_muciniphila	mpreLLC	3.05176e-05	3.00269
k__Bacteria|p__Bacillota|c__Clostridia|o__Eubacteriales|f__Oscillospiraceae|g__Oscillibacter|s__Oscillibacter_sp._1-3	mpostLLC	3.05176e-05	2.9855
k__Bacteria|p__Bacillota|c__unclassified_Bacillota_class|o__unclassified_Bacillota_order|f__unclassified_Bacillota_family|g__unclassified_Bacillota_genus|s__Firmicutes_bacterium	mpostLLC	3.05176e-05	2.97842
k__Bacteria|p__Pseudomonadota|c__Deltaproteobacteria|o__Desulfovibrionales|f__Desulfovibrionaceae|g__Desulfovibrio|s__Desulfovibrio_sp.	mpostLLC	3.05176e-05	2.97165
k__Bacteria|p__Bacillota|c__Clostridia|o__Eubacteriales|f__Lachnospiraceae|g__unclassified_Lachnospiraceae_genus|s__Lachnospiraceae_bacterium_MD335	mpostLLC	3.05176e-05	2.95733
k__Bacteria|p__unclassified_Bacteria_phylum|c__unclassified_Bacteria_class|o__unclassified_Bacteria_order|f__unclassified_Bacteria_family|g__unclassified_Bacteria_genus|s__bacterium_J10(2018)	mpreLLC	3.05176e-05	2.94905
k__Bacteria|p__Bacteroidota|c__Bacteroidia|o__Bacteroidales|f__Muribaculaceae|g__unclassified_Muribaculaceae_genus|s__Muribaculaceae_bacterium_Isolate-105_(HZI)	mpreLLC	3.05176e-05	2.94532
k__Bacteria|p__Bacillota|c__Clostridia|o__Eubacteriales|f__unclassified_Eubacteriales_family|g__Colidextribacter|s__Colidextribacter_sp._OB.20	mpostLLC	3.05176e-05	2.9288
k__Bacteria|p__Bacillota|c__Clostridia|o__Eubacteriales|f__Lachnospiraceae|g__Dorea|s__Dorea_sp._5-2	mpostLLC	3.05176e-05	2.91108
k__Viruses|p__Uroviricota|c__Caudoviricetes|o__unclassified_Caudoviricetes_order|f__unclassified_Caudoviricetes_family|g__unclassified_Caudoviricetes_genus|s__Caudoviricetes_sp.	mpreLLC	3.05176e-05	2.90976
k__Bacteria|p__Bacteroidota|c__Bacteroidia|o__Bacteroidales|f__Muribaculaceae|g__unclassified_Muribaculaceae_genus|s__Muribaculaceae_bacterium_Isolate-013_(NCI)	mpreLLC	3.05176e-05	2.90875
k__Bacteria|p__Bacteroidota|c__Bacteroidia|o__Bacteroidales|f__Odoribacteraceae|g__Odoribacter|s__Odoribacter_sp._Z80	mpostLLC	3.05176e-05	2.87874
k__Bacteria|p__Bacillota|c__Clostridia|o__Eubacteriales|f__unclassified_Eubacteriales_family|g__unclassified_Eubacteriales_genus|s__Clostridiales_bacterium	mpostLLC	3.05176e-05	2.87273
k__Bacteria|p__Bacteroidota|c__Bacteroidia|o__Bacteroidales|f__Bacteroidaceae|g__Phocaeicola|s__Phocaeicola_sartorii	mpreLLC	3.05176e-05	2.86284
k__Bacteria|p__Bacillota|c__Clostridia|o__Eubacteriales|f__Oscillospiraceae|g__Pseudoflavonifractor|s__Pseudoflavonifractor_sp._60	mpostLLC	3.05176e-05	2.86261
k__Bacteria|p__Chlamydiota|c__Chlamydiia|o__Chlamydiales|f__Chlamydiaceae|g__Chlamydia|s__Chlamydia_trachomatis	mpostLLC	3.05176e-05	2.84121
k__Bacteria|p__Bacillota|c__Clostridia|o__Eubacteriales|f__Lachnospiraceae|g__Schaedlerella|s__Schaedlerella_arabinosiphila	mpostLLC	3.05176e-05	2.8363
k__Bacteria|p__Pseudomonadota|c__Epsilonproteobacteria|o__Campylobacterales|f__Helicobacteraceae|g__Helicobacter|s__Helicobacter_sp.	mpostLLC	3.05176e-05	2.82543
k__Bacteria|p__Pseudomonadota|c__Epsilonproteobacteria|o__Campylobacterales|f__Helicobacteraceae|g__Helicobacter|s__Helicobacter_japonicus	mpostLLC	3.05176e-05	2.81813
k__Bacteria|p__Bacteroidota|c__Bacteroidia|o__Bacteroidales|f__Bacteroidaceae|g__Bacteroides|s__Bacteroides_caecimuris	mpreLLC	3.05176e-05	2.81274
k__Bacteria|p__Bacteroidota|c__Bacteroidia|o__Bacteroidales|f__Muribaculaceae|g__Muribaculum|s__Muribaculum_gordoncarteri	mpreLLC	3.05176e-05	2.80799
k__Bacteria|p__Bacillota|c__Clostridia|o__Eubacteriales|f__Lachnospiraceae|g__Roseburia|s__Roseburia_sp._1XD42-69	mpostLLC	3.05176e-05	2.79819
k__Bacteria|p__Bacillota|c__Bacilli|o__Lactobacillales|f__Lactobacillaceae|g__Lactobacillus|s__Lactobacillus_taiwanensis	mpreLLC	3.05176e-05	2.789
k__Bacteria|p__Bacteroidota|c__Bacteroidia|o__Bacteroidales|f__Muribaculaceae|g__Muribaculum|s__Muribaculum_sp.	mpreLLC	3.05176e-05	2.78306
k__Bacteria|p__Bacteroidota|c__Bacteroidia|o__Bacteroidales|f__Muribaculaceae|g__unclassified_Muribaculaceae_genus|s__Muribaculaceae_bacterium_Isolate-004_(NCI)	mpreLLC	3.05176e-05	2.76635
k__Bacteria|p__Bacillota|c__Clostridia|o__Eubacteriales|f__Oscillospiraceae|g__Oscillibacter|s__Oscillibacter_sp._CU971	mpostLLC	3.05176e-05	2.76453
k__Bacteria|p__Bacillota|c__Clostridia|o__Eubacteriales|f__unclassified_Eubacteriales_family|g__unclassified_Eubacteriales_genus|s__unclassified_Eubacteriales_species	mpostLLC	3.05176e-05	2.76389
k__Bacteria|p__Bacillota|c__Clostridia|o__Eubacteriales|f__Oscillospiraceae|g__Ruminococcus|s__Ruminococcus_sp.	mpostLLC	3.05176e-05	2.75472
k__Bacteria|p__Bacteroidota|c__Bacteroidia|o__Bacteroidales|f__Muribaculaceae|g__unclassified_Muribaculaceae_genus|s__Muribaculaceae_bacterium_Isolate-100_(HZI)	mpreLLC	3.05176e-05	2.74747
k__Bacteria|p__Bacteroidota|c__Bacteroidia|o__Bacteroidales|f__Muribaculaceae|g__unclassified_Muribaculaceae_genus|s__Muribaculaceae_bacterium_Isolate-102_(HZI)	mpreLLC	3.05176e-05	2.7396
k__Bacteria|p__Bacillota|c__Clostridia|o__Eubacteriales|f__Lachnospiraceae|g__Mediterraneibacter|s__Mediterraneibacter_sp._DSM_111629	mpostLLC	3.05176e-05	2.72936
k__Bacteria|p__Bacteroidota|c__Bacteroidia|o__Bacteroidales|f__Tannerellaceae|g__Parabacteroides|s__unclassified_Parabacteroides_species	mpreLLC	3.05176e-05	2.72647
k__Bacteria|p__Bacillota|c__Clostridia|o__Eubacteriales|f__Eubacteriaceae|g__Eubacterium|s__Eubacterium_plexicaudatum	mpostLLC	3.05176e-05	2.72334
k__Bacteria|p__Bacillota|c__Clostridia|o__Eubacteriales|f__Lachnospiraceae|g__Otoolea|s__Otoolea_sp._DSM_111138	mpostLLC	3.05176e-05	2.72315
k__Bacteria|p__Bacteroidota|c__Bacteroidia|o__Bacteroidales|f__Bacteroidaceae|g__unclassified_Bacteroidaceae_genus|s__Bacteroidaceae_bacterium	mpreLLC	3.05176e-05	2.71393
k__Bacteria|p__Pseudomonadota|c__Epsilonproteobacteria|o__Campylobacterales|f__Helicobacteraceae|g__Helicobacter|s__Helicobacter_hepaticus	mpostLLC	3.05176e-05	2.7116
k__Bacteria|p__unclassified_Bacteria_phylum|c__unclassified_Bacteria_class|o__unclassified_Bacteria_order|f__unclassified_Bacteria_family|g__unclassified_Bacteria_genus|s__bacterium_1xD42-87	mpostLLC	3.05176e-05	2.70303
k__Bacteria|p__Bacillota|c__Clostridia|o__Eubacteriales|f__Clostridiaceae|g__Clostridium|s__Clostridium_sp.	mpostLLC	3.05176e-05	2.69921
k__Bacteria|p__Bacteroidota|c__Bacteroidia|o__Bacteroidales|f__Muribaculaceae|g__unclassified_Muribaculaceae_genus|s__Muribaculaceae_bacterium_Isolate-039_(Harlan)	mpreLLC	3.05176e-05	2.69846
k__Bacteria|p__Bacteroidota|c__Bacteroidia|o__Bacteroidales|f__Bacteroidaceae|g__unclassified_Bacteroidaceae_genus|s__unclassified_Bacteroidaceae_species	mpreLLC	3.05176e-05	2.69828
k__Bacteria|p__Pseudomonadota|c__Epsilonproteobacteria|o__Campylobacterales|f__Helicobacteraceae|g__Helicobacter|s__Helicobacter_sp._MIT_03-1614	mpostLLC	3.05176e-05	2.69678
k__Bacteria|p__Bacillota|c__Clostridia|o__Eubacteriales|f__Peptococcaceae|g__unclassified_Peptococcaceae_genus|s__Peptococcaceae_bacterium	mpostLLC	3.05176e-05	2.68981
k__Bacteria|p__unclassified_Bacteria_phylum|c__unclassified_Bacteria_class|o__unclassified_Bacteria_order|f__unclassified_Bacteria_family|g__unclassified_Bacteria_genus|s__bacterium_1xD42-67	mpostLLC	3.05176e-05	2.67805
k__Bacteria|p__Actinomycetota|c__Coriobacteriia|o__Eggerthellales|f__Eggerthellaceae|g__Adlercreutzia|s__Adlercreutzia_equolifaciens	mpreLLC	3.05176e-05	2.67264
k__Bacteria|p__Bacillota|c__Bacilli|o__Lactobacillales|f__Lactobacillaceae|g__Limosilactobacillus|s__Limosilactobacillus_reuteri	mpreLLC	3.05176e-05	2.66781
k__Bacteria|p__Bacteroidota|c__Bacteroidia|o__Bacteroidales|f__unclassified_Bacteroidales_family|g__unclassified_Bacteroidales_genus|s__Bacteroidales_bacterium_52_46	mpreLLC	3.05176e-05	2.6641
k__Bacteria|p__Bacillota|c__Clostridia|o__Eubacteriales|f__Clostridiaceae|g__Butyricicoccus|s__Butyricicoccus_sp._1XD8-22	mpostLLC	3.05176e-05	2.66129
k__Bacteria|p__Bacillota|c__Clostridia|o__Eubacteriales|f__Oscillospiraceae|g__Anaerotruncus|s__unclassified_Anaerotruncus_species	mpostLLC	3.05176e-05	2.65665
k__Bacteria|p__Bacillota|c__Clostridia|o__Eubacteriales|f__Oscillospiraceae|g__Ruminiclostridium|s__Ruminiclostridium_sp.	mpostLLC	3.05176e-05	2.64064
k__Bacteria|p__Bacteroidota|c__Bacteroidia|o__Bacteroidales|f__Muribaculaceae|g__unclassified_Muribaculaceae_genus|s__Muribaculaceae_bacterium_Isolate-042_(Harlan)	mpreLLC	3.05176e-05	2.62647
k__Bacteria|p__Bacteroidota|c__Bacteroidia|o__Bacteroidales|f__Prevotellaceae|g__Prevotella|s__unclassified_Prevotella_species	mpreLLC	3.05176e-05	2.62054
k__Bacteria|p__Pseudomonadota|c__Gammaproteobacteria|o__Enterobacterales|f__Enterobacteriaceae|g__unclassified_Enterobacteriaceae_genus|s__unclassified_Enterobacteriaceae_species	mpreLLC	3.05176e-05	2.61838
k__Bacteria|p__Bacillota|c__Clostridia|o__Eubacteriales|f__Lachnospiraceae|g__Anaerotignum|s__Anaerotignum_sp.	mpostLLC	3.05176e-05	2.61808
k__Bacteria|p__Bacillota|c__Bacilli|o__Lactobacillales|f__Lactobacillaceae|g__Ligilactobacillus|s__unclassified_Ligilactobacillus_species	mpreLLC	3.05176e-05	2.61527
k__Bacteria|p__Bacteroidota|c__Bacteroidia|o__Bacteroidales|f__Muribaculaceae|g__unclassified_Muribaculaceae_genus|s__Muribaculaceae_bacterium_Isolate-043_(Harlan)	mpreLLC	3.05176e-05	2.61187
k__Bacteria|p__Bacillota|c__Clostridia|o__Eubacteriales|f__Lachnospiraceae|g__unclassified_Lachnospiraceae_genus|s__Lachnospiraceae_bacterium_A2	mpostLLC	3.05176e-05	2.61067
k__Bacteria|p__Bacteroidota|c__Bacteroidia|o__Bacteroidales|f__Rikenellaceae|g__Alistipes|s__Alistipes_sp.	mpreLLC	3.05176e-05	2.59413
k__Bacteria|p__Bacillota|c__Clostridia|o__Eubacteriales|f__Lachnospiraceae|g__unclassified_Lachnospiraceae_genus|s__Lachnospiraceae_bacterium_MD308	mpostLLC	3.05176e-05	2.58754
k__Bacteria|p__Actinomycetota|c__Coriobacteriia|o__Eggerthellales|f__Eggerthellaceae|g__Adlercreutzia|s__Adlercreutzia_mucosicola	mpostLLC	3.05176e-05	2.58715
k__Bacteria|p__Bacteroidota|c__Bacteroidia|o__Bacteroidales|f__Muribaculaceae|g__Duncaniella|s__Duncaniella_freteri	mpreLLC	3.05176e-05	2.58698
k__Bacteria|p__Bacillota|c__Clostridia|o__Eubacteriales|f__Oscillospiraceae|g__Angelakisella|s__Angelakisella_sp.	mpostLLC	3.05176e-05	2.58544
k__Bacteria|p__Bacillota|c__Clostridia|o__Eubacteriales|f__Lachnospiraceae|g__Blautia|s__Blautia_caecimuris	mpostLLC	3.05176e-05	2.58349
k__Bacteria|p__Bacteroidota|c__Bacteroidia|o__Bacteroidales|f__Rikenellaceae|g__Alistipes|s__Alistipes_sp._DSM_112343	mpostLLC	3.05176e-05	2.57603
k__Bacteria|p__Actinomycetota|c__Coriobacteriia|o__Eggerthellales|f__Eggerthellaceae|g__unclassified_Eggerthellaceae_genus|s__Eggerthellaceae_bacterium	mpostLLC	3.05176e-05	2.57588
k__Bacteria|p__Bacillota|c__Clostridia|o__Eubacteriales|f__Oscillospiraceae|g__Anaerotruncus|s__Anaerotruncus_colihominis	mpostLLC	3.05176e-05	2.56679
k__Bacteria|p__Bacillota|c__Clostridia|o__unclassified_Clostridia_order|f__unclassified_Clostridia_family|g__unclassified_Clostridia_genus|s__Clostridia_bacterium	mpostLLC	3.05176e-05	2.5651
k__Bacteria|p__Bacillota|c__Clostridia|o__Eubacteriales|f__Lachnospiraceae|g__unclassified_Lachnospiraceae_genus|s__Lachnospiraceae_bacterium_3-1	mpostLLC	3.05176e-05	2.55768
k__Bacteria|p__Bacteroidota|c__Bacteroidia|o__Bacteroidales|f__Prevotellaceae|g__Prevotella|s__Prevotella_sp.	mpreLLC	3.05176e-05	2.55037
k__Bacteria|p__unclassified_Bacteria_phylum|c__unclassified_Bacteria_class|o__unclassified_Bacteria_order|f__unclassified_Bacteria_family|g__unclassified_Bacteria_genus|s__bacterium_1xD8-48	mpostLLC	3.05176e-05	2.5503
k__Bacteria|p__Bacillota|c__Clostridia|o__Eubacteriales|f__Lachnospiraceae|g__Acetatifactor|s__Acetatifactor_sp._DSM_110981	mpostLLC	3.05176e-05	2.54202
k__Bacteria|p__Bacillota|c__Clostridia|o__Eubacteriales|f__Oscillospiraceae|g__Acutalibacter|s__Acutalibacter_sp.	mpostLLC	3.05176e-05	2.53924
k__Bacteria|p__Bacillota|c__Clostridia|o__Eubacteriales|f__Oscillospiraceae|g__Anaerotruncus|s__Anaerotruncus_sp._G3(2012)	mpostLLC	3.05176e-05	2.53778
k__Bacteria|p__unclassified_Bacteria_phylum|c__unclassified_Bacteria_class|o__unclassified_Bacteria_order|f__unclassified_Bacteria_family|g__unclassified_Bacteria_genus|s__bacterium_1XD8-76	mpostLLC	3.05176e-05	2.53729
k__Bacteria|p__Bacillota|c__Clostridia|o__Eubacteriales|f__Oscillospiraceae|g__Flavonifractor|s__Flavonifractor_sp.	mpostLLC	3.05176e-05	2.53497
k__Bacteria|p__Bacteroidota|c__Bacteroidia|o__Bacteroidales|f__Rikenellaceae|g__Alistipes|s__Alistipes_sp._Z76	mpreLLC	3.05176e-05	2.53285
k__Bacteria|p__Actinomycetota|c__Actinomycetes|o__Bifidobacteriales|f__Bifidobacteriaceae|g__Bifidobacterium|s__Bifidobacterium_pseudolongum	mpreLLC	3.05176e-05	2.52693
k__Bacteria|p__Bacillota|c__Clostridia|o__Eubacteriales|f__Lachnospiraceae|g__Roseburia|s__Roseburia_sp.	mpostLLC	3.05176e-05	2.52063
k__Bacteria|p__Bacteroidota|c__Bacteroidia|o__Bacteroidales|f__Barnesiellaceae|g__Barnesiella|s__Barnesiella_sp._CU968	mpreLLC	3.05176e-05	2.51237
k__Bacteria|p__Bacillota|c__Clostridia|o__Eubacteriales|f__Oscillospiraceae|g__Acutalibacter|s__Acutalibacter_muris	mpostLLC	3.05176e-05	2.51131
k__Bacteria|p__Bacillota|c__Clostridia|o__Eubacteriales|f__Oscillospiraceae|g__Pseudoflavonifractor|s__Pseudoflavonifractor_sp._524-17	mpostLLC	3.05176e-05	2.50554
k__Bacteria|p__Bacteroidota|c__Bacteroidia|o__Bacteroidales|f__Barnesiellaceae|g__Barnesiella|s__Barnesiella_sp._WM24	mpreLLC	3.05176e-05	2.5042
k__Bacteria|p__unclassified_Bacteria_phylum|c__unclassified_Bacteria_class|o__unclassified_Bacteria_order|f__unclassified_Bacteria_family|g__unclassified_Bacteria_genus|s__uncultured_bacterium	mpreLLC	3.05176e-05	2.50121
k__Bacteria|p__Bacillota|c__Clostridia|o__Eubacteriales|f__Lachnospiraceae|g__unclassified_Lachnospiraceae_genus|s__Lachnospiraceae_bacterium_28-4	mpostLLC	3.05176e-05	2.50112
k__Bacteria|p__Bacillota|c__Clostridia|o__Eubacteriales|f__Lachnospiraceae|g__Sporofaciens|s__Sporofaciens_musculi	mpostLLC	3.05176e-05	2.4937
k__Bacteria|p__Bacteroidota|c__Bacteroidia|o__Bacteroidales|f__Bacteroidaceae|g__Phocaeicola|s__Phocaeicola_vulgatus	mpostLLC	3.05176e-05	2.48596
k__Bacteria|p__unclassified_Bacteria_phylum|c__unclassified_Bacteria_class|o__unclassified_Bacteria_order|f__unclassified_Bacteria_family|g__unclassified_Bacteria_genus|s__unclassified_Bacteria_species	mpreLLC	3.05176e-05	2.48104
k__Bacteria|p__unclassified_Bacteria_phylum|c__unclassified_Bacteria_class|o__unclassified_Bacteria_order|f__unclassified_Bacteria_family|g__unclassified_Bacteria_genus|s__bacterium	mpostLLC	3.05176e-05	2.47331
k__Bacteria|p__Bacteroidota|c__Bacteroidia|o__Bacteroidales|f__Muribaculaceae|g__Muribaculum|s__unclassified_Muribaculum_species	mpreLLC	3.05176e-05	2.46756
k__Bacteria|p__Bacteroidota|c__Bacteroidia|o__Bacteroidales|f__Odoribacteraceae|g__Odoribacter|s__Odoribacter_sp._DSM_112344	mpostLLC	3.05176e-05	2.46589
k__Bacteria|p__Bacteroidota|c__Bacteroidia|o__Bacteroidales|f__Tannerellaceae|g__Parabacteroides|s__Parabacteroides_merdae	mpreLLC	3.05176e-05	2.46095
k__Bacteria|p__unclassified_Bacteria_phylum|c__unclassified_Bacteria_class|o__unclassified_Bacteria_order|f__unclassified_Bacteria_family|g__unclassified_Bacteria_genus|s__bacterium_1xD42-62	mpostLLC	3.05176e-05	2.45723
k__Bacteria|p__unclassified_Bacteria_phylum|c__unclassified_Bacteria_class|o__unclassified_Bacteria_order|f__unclassified_Bacteria_family|g__unclassified_Bacteria_genus|s__bacterium_D16-76	mpostLLC	3.05176e-05	2.4562
k__Bacteria|p__Pseudomonadota|c__Deltaproteobacteria|o__Desulfovibrionales|f__Desulfovibrionaceae|g__Desulfovibrio|s__Desulfovibrio_porci	mpostLLC	3.05176e-05	2.4548
k__Bacteria|p__Deferribacteres|c__Deferribacteres|o__Deferribacterales|f__Mucispirillaceae|g__Mucispirillum|s__Mucispirillum_sp.	mpostLLC	3.05176e-05	2.4465
k__Bacteria|p__Bacillota|c__Clostridia|o__Eubacteriales|f__Oscillospiraceae|g__Acutalibacter|s__Acutalibacter_sp._1XD8-33	mpostLLC	3.05176e-05	2.43947
k__Bacteria|p__Bacteroidota|c__Bacteroidia|o__Bacteroidales|f__Rikenellaceae|g__Rikenella|s__Rikenella_microfusus	mpostLLC	3.05176e-05	2.43552
k__Bacteria|p__unclassified_Bacteria_phylum|c__unclassified_Bacteria_class|o__unclassified_Bacteria_order|f__unclassified_Bacteria_family|g__unclassified_Bacteria_genus|s__bacterium_1XD42-8	mpostLLC	3.05176e-05	2.43229
k__Bacteria|p__Bacteroidota|c__Bacteroidia|o__Bacteroidales|f__Rikenellaceae|g__Rikenella|s__Rikenella_sp.	mpostLLC	3.05176e-05	2.43045
k__Bacteria|p__unclassified_Bacteria_phylum|c__unclassified_Bacteria_class|o__unclassified_Bacteria_order|f__unclassified_Bacteria_family|g__unclassified_Bacteria_genus|s__bacterium_1XD21-13	mpostLLC	3.05176e-05	2.4206
k__Bacteria|p__Bacillota|c__Bacilli|o__Bacillales|f__Staphylococcaceae|g__Staphylococcus|s__Staphylococcus_sp.	mpreLLC	3.05176e-05	2.41491
k__Bacteria|p__Bacillota|c__Bacilli|o__Lactobacillales|f__Streptococcaceae|g__Streptococcus|s__unclassified_Streptococcus_species	mpostLLC	3.05176e-05	2.41276
k__Bacteria|p__Bacillota|c__Clostridia|o__Eubacteriales|f__Oscillospiraceae|g__Anaerotruncus|s__Anaerotruncus_sp._X29	mpostLLC	3.05176e-05	2.41152
k__Bacteria|p__Bacillota|c__Erysipelotrichia|o__Erysipelotrichales|f__Erysipelotrichaceae|g__Allobaculum|s__Allobaculum_mucilyticum	mpreLLC	3.05176e-05	2.40493
k__Bacteria|p__unclassified_Bacteria_phylum|c__unclassified_Bacteria_class|o__unclassified_Bacteria_order|f__unclassified_Bacteria_family|g__unclassified_Bacteria_genus|s__bacterium_1XD42-76	mpostLLC	3.05176e-05	2.40051
k__Bacteria|p__Actinomycetota|c__Coriobacteriia|o__Eggerthellales|f__Eggerthellaceae|g__Adlercreutzia|s__Adlercreutzia_muris	mpostLLC	3.05176e-05	2.38752
k__Bacteria|p__Bacteroidota|c__Bacteroidia|o__Bacteroidales|f__Muribaculaceae|g__unclassified_Muribaculaceae_genus|s__Muribaculaceae_bacterium_Isolate-036_(Harlan)	mpreLLC	3.05176e-05	2.38403
k__Bacteria|p__Pseudomonadota|c__Betaproteobacteria|o__Burkholderiales|f__Sutterellaceae|g__Parasutterella|s__unclassified_Parasutterella_species	mpreLLC	3.05176e-05	2.38062
k__Bacteria|p__Bacillota|c__unclassified_Bacillota_class|o__unclassified_Bacillota_order|f__unclassified_Bacillota_family|g__unclassified_Bacillota_genus|s__unclassified_Bacillota_species	mpostLLC	3.05176e-05	2.38047
k__Bacteria|p__unclassified_Bacteria_phylum|c__unclassified_Bacteria_class|o__unclassified_Bacteria_order|f__unclassified_Bacteria_family|g__unclassified_Bacteria_genus|s__bacterium_D16-54	mpostLLC	3.05176e-05	2.37929
k__Bacteria|p__Bacillota|c__Bacilli|o__unclassified_Bacilli_order|f__unclassified_Bacilli_family|g__unclassified_Bacilli_genus|s__Bacilli_bacterium	mpostLLC	3.05176e-05	2.37838
k__Bacteria|p__Bacillota|c__Clostridia|o__Eubacteriales|f__Oscillospiraceae|g__Neglectibacter|s__unclassified_Neglectibacter_species	mpostLLC	3.05176e-05	2.37593
k__Bacteria|p__Bacteroidota|c__Bacteroidia|o__Bacteroidales|f__Rikenellaceae|g__Alistipes|s__Alistipes_timonensis	mpreLLC	3.05176e-05	2.37292
k__Bacteria|p__Bacillota|c__Clostridia|o__Eubacteriales|f__Oscillospiraceae|g__Subdoligranulum|s__Subdoligranulum_sp.	mpostLLC	3.05176e-05	2.36763
k__Bacteria|p__Bacillota|c__Clostridia|o__Eubacteriales|f__Oscillospiraceae|g__Flavonifractor|s__Flavonifractor_plautii	mpostLLC	3.05176e-05	2.36756
k__Bacteria|p__Actinomycetota|c__Coriobacteriia|o__Eggerthellales|f__Eggerthellaceae|g__Adlercreutzia|s__Adlercreutzia_caecimuris	mpostLLC	3.05176e-05	2.36053
k__Bacteria|p__Bacillota|c__Clostridia|o__Eubacteriales|f__Lachnospiraceae|g__unclassified_Lachnospiraceae_genus|s__unclassified_Lachnospiraceae_species	mpostLLC	3.05176e-05	2.35935
k__Bacteria|p__Bacteroidota|c__Bacteroidia|o__Bacteroidales|f__Odoribacteraceae|g__Odoribacter|s__Odoribacter_splanchnicus	mpostLLC	3.05176e-05	2.35612
k__Bacteria|p__Bacillota|c__Erysipelotrichia|o__Erysipelotrichales|f__Erysipelotrichaceae|g__Longicatena|s__unclassified_Longicatena_species	mpreLLC	3.05176e-05	2.34084
k__Bacteria|p__Actinomycetota|c__Coriobacteriia|o__Eggerthellales|f__Eggerthellaceae|g__Adlercreutzia|s__Adlercreutzia_sp._DSM_112345	mpreLLC	3.05176e-05	2.33698
k__Bacteria|p__Bacteroidota|c__Bacteroidia|o__Bacteroidales|f__Muribaculaceae|g__unclassified_Muribaculaceae_genus|s__Muribaculaceae_bacterium_Isolate-077_(Janvier)	mpreLLC	3.05176e-05	2.33019
k__Bacteria|p__Pseudomonadota|c__Epsilonproteobacteria|o__Campylobacterales|f__Helicobacteraceae|g__Helicobacter|s__Helicobacter_sp._MIT_21-1697	mpostLLC	3.05176e-05	2.32947
k__Bacteria|p__Bacteroidota|c__Bacteroidia|o__Bacteroidales|f__Bacteroidaceae|g__Bacteroides|s__Bacteroides_fragilis	mpreLLC	3.05176e-05	2.31586
k__Bacteria|p__Actinomycetota|c__Coriobacteriia|o__Coriobacteriales|f__Atopobiaceae|g__unclassified_Atopobiaceae_genus|s__unclassified_Atopobiaceae_species	mpreLLC	3.05176e-05	2.31269
k__Bacteria|p__Verrucomicrobiota|c__Verrucomicrobiae|o__Verrucomicrobiales|f__Akkermansiaceae|g__Akkermansia|s__Akkermansia_sp.	mpreLLC	3.05176e-05	2.30532
k__Bacteria|p__unclassified_Bacteria_phylum|c__unclassified_Bacteria_class|o__unclassified_Bacteria_order|f__unclassified_Bacteria_family|g__unclassified_Bacteria_genus|s__bacterium_D16-50	mpostLLC	3.05176e-05	2.30301
k__Bacteria|p__Bacillota|c__Clostridia|o__Eubacteriales|f__Peptostreptococcaceae|g__Clostridioides|s__Clostridioides_difficile	mpostLLC	3.05176e-05	2.28936
k__Bacteria|p__Bacteroidota|c__Bacteroidia|o__Bacteroidales|f__Barnesiellaceae|g__Barnesiella|s__Barnesiella_sp.	mpreLLC	3.05176e-05	2.28652
k__Bacteria|p__Bacteroidota|c__Bacteroidia|o__Bacteroidales|f__Bacteroidaceae|g__Bacteroides|s__Bacteroides_stercorirosoris	mpostLLC	3.05176e-05	2.28282
k__Bacteria|p__Bacteroidota|c__Bacteroidia|o__Bacteroidales|f__Bacteroidaceae|g__Bacteroides|s__Bacteroides_ovatus	mpreLLC	3.05176e-05	2.28251
k__Bacteria|p__Bacteroidota|c__Bacteroidia|o__Bacteroidales|f__unclassified_Bacteroidales_family|g__unclassified_Bacteroidales_genus|s__Bacteroidales_bacterium_43_36	mpreLLC	3.05176e-05	2.28206
k__Bacteria|p__Bacillota|c__Clostridia|o__Eubacteriales|f__Lachnospiraceae|g__Enterocloster|s__Enterocloster_clostridioformis	mpostLLC	3.05176e-05	2.27343
k__Bacteria|p__Bacillota|c__Erysipelotrichia|o__Erysipelotrichales|f__Erysipelotrichaceae|g__Allobaculum|s__Allobaculum_fili	mpreLLC	3.05176e-05	2.27266
k__Bacteria|p__Bacillota|c__Bacilli|o__Lactobacillales|f__Streptococcaceae|g__Streptococcus|s__Streptococcus_alactolyticus	mpostLLC	3.05176e-05	2.26708
k__Bacteria|p__Bacteroidota|c__Bacteroidia|o__Bacteroidales|f__Tannerellaceae|g__Parabacteroides|s__Parabacteroides_johnsonii	mpostLLC	3.05176e-05	2.26504
k__Bacteria|p__Pseudomonadota|c__Epsilonproteobacteria|o__Campylobacterales|f__Helicobacteraceae|g__Helicobacter|s__Helicobacter_marmotae	mpostLLC	3.05176e-05	2.2639
k__Bacteria|p__Pseudomonadota|c__Betaproteobacteria|o__Burkholderiales|f__Sutterellaceae|g__Parasutterella|s__Parasutterella_excrementihominis	mpreLLC	3.05176e-05	2.26245
k__Bacteria|p__Bacteroidota|c__Bacteroidia|o__Bacteroidales|f__Odoribacteraceae|g__Odoribacter|s__Odoribacter_sp.	mpostLLC	3.05176e-05	2.25346
k__Bacteria|p__Bacillota|c__Bacilli|o__Lactobacillales|f__Lactobacillaceae|g__Lactobacillus|s__unclassified_Lactobacillus_species	mpreLLC	3.05176e-05	2.25325
k__Bacteria|p__Bacteroidota|c__Bacteroidia|o__Bacteroidales|f__Bacteroidaceae|g__Phocaeicola|s__unclassified_Phocaeicola_species	mpostLLC	3.05176e-05	2.24911
k__Bacteria|p__Actinomycetota|c__Coriobacteriia|o__Eggerthellales|f__Eggerthellaceae|g__Adlercreutzia|s__Adlercreutzia_sp._DSM_109821	mpreLLC	3.05176e-05	2.24576
k__Bacteria|p__Bacillota|c__Erysipelotrichia|o__Erysipelotrichales|f__Coprobacillaceae|g__Thomasclavelia|s__[Clostridium]_innocuum	mpostLLC	3.05176e-05	2.2418
k__Bacteria|p__Bacteroidota|c__Bacteroidia|o__Bacteroidales|f__Bacteroidaceae|g__Bacteroides|s__Bacteroides_sp._CAG:927	mpreLLC	3.05176e-05	2.23637
k__Bacteria|p__Actinomycetota|c__Coriobacteriia|o__unclassified_Coriobacteriia_order|f__unclassified_Coriobacteriia_family|g__unclassified_Coriobacteriia_genus|s__Coriobacteriia_bacterium	mpreLLC	3.05176e-05	2.23628
k__Bacteria|p__Bacillota|c__Clostridia|o__Eubacteriales|f__Eubacteriales_Family_XIII._Incertae_Sedis|g__Emergencia|s__Emergencia_sp.	mpostLLC	3.05176e-05	2.21468
k__Bacteria|p__Bacillota|c__Clostridia|o__Eubacteriales|f__Lachnospiraceae|g__unclassified_Lachnospiraceae_genus|s__Lachnospiraceae_bacterium_M18-1	mpostLLC	3.05176e-05	2.20745
k__Bacteria|p__Bacillota|c__Bacilli|o__Lactobacillales|f__unclassified_Lactobacillales_family|g__unclassified_Lactobacillales_genus|s__unclassified_Lactobacillales_species	mpreLLC	3.05176e-05	2.20267
k__Bacteria|p__Bacteroidota|c__Bacteroidia|o__Bacteroidales|f__Tannerellaceae|g__Parabacteroides|s__Parabacteroides_gordonii	mpreLLC	3.05176e-05	2.20191
k__Bacteria|p__Bacillota|c__Bacilli|o__Lactobacillales|f__Lactobacillaceae|g__Limosilactobacillus|s__Limosilactobacillus_caviae	mpreLLC	3.05176e-05	2.20165
k__Bacteria|p__Pseudomonadota|c__Deltaproteobacteria|o__Desulfovibrionales|f__Desulfovibrionaceae|g__unclassified_Desulfovibrionaceae_genus|s__Desulfovibrionaceae_bacterium	mpostLLC	3.05176e-05	2.19897
k__Bacteria|p__unclassified_Bacteria_phylum|c__unclassified_Bacteria_class|o__unclassified_Bacteria_order|f__unclassified_Bacteria_family|g__unclassified_Bacteria_genus|s__bacterium_0.1xD8-82	mpostLLC	3.05176e-05	2.19153
k__Bacteria|p__unclassified_Bacteria_phylum|c__unclassified_Bacteria_class|o__unclassified_Bacteria_order|f__unclassified_Bacteria_family|g__unclassified_Bacteria_genus|s__bacterium_D16-36	mpostLLC	3.05176e-05	2.18648
k__Bacteria|p__Actinomycetota|c__Coriobacteriia|o__Coriobacteriales|f__Atopobiaceae|g__Leptogranulimonas|s__Leptogranulimonas_caecicola	mpreLLC	3.05176e-05	2.18197
k__Bacteria|p__Pseudomonadota|c__Epsilonproteobacteria|o__Campylobacterales|f__Helicobacteraceae|g__Helicobacter|s__Helicobacter_cinaedi	mpostLLC	3.05176e-05	2.17801
k__Bacteria|p__Bacillota|c__Clostridia|o__Eubacteriales|f__Oscillospiraceae|g__Anaerotruncus|s__Anaerotruncus_sp._1XD22-93	mpostLLC	3.05176e-05	2.17586
k__Bacteria|p__Candidatus_Saccharibacteria|c__unclassified_Candidatus_Saccharibacteria_class|o__unclassified_Candidatus_Saccharibacteria_order|f__unclassified_Candidatus_Saccharibacteria_family|g__unclassified_Candidatus_Saccharibacteria_genus|s__Candidatus_Saccharibacteria_bacterium	mpostLLC	3.05176e-05	2.17137
k__Bacteria|p__Bacteroidota|c__Bacteroidia|o__Bacteroidales|f__Rikenellaceae|g__Alistipes|s__Alistipes_senegalensis	mpostLLC	3.05176e-05	2.17085
k__Bacteria|p__Bacillota|c__Erysipelotrichia|o__Erysipelotrichales|f__Erysipelotrichaceae|g__Longicatena|s__Longicatena_caecimuris	mpostLLC	3.05176e-05	2.1699
k__Bacteria|p__Bacillota|c__Clostridia|o__Eubacteriales|f__Eubacteriaceae|g__Eubacterium|s__Eubacterium_sp._14-2	mpostLLC	3.05176e-05	2.1633
k__Bacteria|p__Bacteroidota|c__Bacteroidia|o__Bacteroidales|f__Bacteroidaceae|g__Bacteroides|s__Bacteroides_oleiciplenus	mpostLLC	3.05176e-05	2.14618
k__Bacteria|p__Bacteroidota|c__Bacteroidia|o__Bacteroidales|f__Prevotellaceae|g__Prevotella|s__Prevotella_sp._CAG:1031	mpreLLC	3.05176e-05	2.14241
k__Bacteria|p__Bacillota|c__Bacilli|o__Lactobacillales|f__Lactobacillaceae|g__Lactobacillus|s__Lactobacillus_sp.	mpreLLC	3.05176e-05	2.13079
k__Bacteria|p__Bacteroidota|c__Bacteroidia|o__Bacteroidales|f__Rikenellaceae|g__unclassified_Rikenellaceae_genus|s__Rikenellaceae_bacterium	mpostLLC	3.05176e-05	2.11987
k__Bacteria|p__Bacillota|c__Clostridia|o__Eubacteriales|f__Oscillospiraceae|g__Oscillibacter|s__Oscillibacter_valericigenes	mpostLLC	3.05176e-05	2.11376
k__Bacteria|p__Bacillota|c__Erysipelotrichia|o__Erysipelotrichales|f__Erysipelotrichaceae|g__Dubosiella|s__Dubosiella_newyorkensis	mpreLLC	3.05176e-05	2.11288
k__Bacteria|p__Pseudomonadota|c__Betaproteobacteria|o__Burkholderiales|f__Sutterellaceae|g__Parasutterella|s__Parasutterella_sp._NM82_D38	mpreLLC	3.05176e-05	2.1112
k__Bacteria|p__Pseudomonadota|c__Epsilonproteobacteria|o__Campylobacterales|f__Helicobacteraceae|g__Helicobacter|s__Helicobacter_sp._MIT_05-5293	mpostLLC	3.05176e-05	2.11085
k__Bacteria|p__Bacteroidota|c__Bacteroidia|o__Bacteroidales|f__Muribaculaceae|g__unclassified_Muribaculaceae_genus|s__Muribaculaceae_bacterium_Isolate-001_(NCI)	mpreLLC	3.05176e-05	2.10972
k__Bacteria|p__Bacteroidota|c__Bacteroidia|o__Bacteroidales|f__Bacteroidaceae|g__Bacteroides|s__Bacteroides_faecichinchillae	mpreLLC	3.05176e-05	2.10894
k__Bacteria|p__Bacteroidota|c__Bacteroidia|o__Bacteroidales|f__Muribaculaceae|g__unclassified_Muribaculaceae_genus|s__Muribaculaceae_bacterium_Isolate-114_(HZI)	mpreLLC	3.05176e-05	2.10773
k__Bacteria|p__unclassified_Bacteria_phylum|c__unclassified_Bacteria_class|o__unclassified_Bacteria_order|f__unclassified_Bacteria_family|g__unclassified_Bacteria_genus|s__bacterium_D16-59	mpostLLC	3.05176e-05	2.10501
k__Bacteria|p__Bacillota|c__Clostridia|o__Eubacteriales|f__Clostridiaceae|g__Clostridium|s__Clostridium_sp._CAG:557	mpostLLC	3.05176e-05	2.09764
k__Bacteria|p__Bacillota|c__Bacilli|o__Lactobacillales|f__unclassified_Lactobacillales_family|g__unclassified_Lactobacillales_genus|s__Lactobacillaceae_bacterium	mpreLLC	3.05176e-05	2.09191
k__Bacteria|p__Bacillota|c__Clostridia|o__Eubacteriales|f__Oscillospiraceae|g__unclassified_Oscillospiraceae_genus|s__unclassified_Oscillospiraceae_species	mpostLLC	3.05176e-05	2.0909
k__Bacteria|p__Bacteroidota|c__Bacteroidia|o__Bacteroidales|f__Muribaculaceae|g__unclassified_Muribaculaceae_genus|s__Muribaculaceae_bacterium_Z1	mpreLLC	3.05176e-05	2.08048
k__Bacteria|p__Bacteroidota|c__Bacteroidia|o__Bacteroidales|f__Bacteroidaceae|g__Bacteroides|s__Bacteroides_xylanisolvens	mpreLLC	3.05176e-05	2.08037
k__Bacteria|p__Deferribacteres|c__Deferribacteres|o__Deferribacterales|f__Mucispirillaceae|g__Mucispirillum|s__Candidatus_Mucispirillum_faecigallinarum	mpostLLC	3.05176e-05	2.07773
k__Bacteria|p__Bacteroidota|c__Bacteroidia|o__Bacteroidales|f__Tannerellaceae|g__Parabacteroides|s__Parabacteroides_sp._HGS0025	mpreLLC	3.05176e-05	2.0668
k__Bacteria|p__Actinomycetota|c__Coriobacteriia|o__Coriobacteriales|f__Atopobiaceae|g__Granulimonas|s__Granulimonas_faecalis	mpreLLC	3.05176e-05	2.06447
k__Bacteria|p__Pseudomonadota|c__Betaproteobacteria|o__Burkholderiales|f__Sutterellaceae|g__Turicimonas|s__Turicimonas_muris	mpreLLC	3.05176e-05	2.06393
k__Bacteria|p__Bacillota|c__Clostridia|o__Eubacteriales|f__Lachnospiraceae|g__Hominisplanchenecus|s__Hominisplanchenecus_sp._DSM_111139	mpostLLC	3.05176e-05	2.06174
k__Bacteria|p__Bacillota|c__Clostridia|o__Eubacteriales|f__Oscillospiraceae|g__Acutalibacter|s__Acutalibacter_sp._1XD8-36	mpostLLC	3.05176e-05	2.05391
k__Bacteria|p__unclassified_Bacteria_phylum|c__unclassified_Bacteria_class|o__unclassified_Bacteria_order|f__unclassified_Bacteria_family|g__unclassified_Bacteria_genus|s__bacterium_c-19	mpostLLC	3.05176e-05	2.05326
k__Bacteria|p__Bacteroidota|c__unclassified_Bacteroidota_class|o__unclassified_Bacteroidota_order|f__unclassified_Bacteroidota_family|g__unclassified_Bacteroidota_genus|s__Bacteroidota_bacterium	mpreLLC	3.05176e-05	2.04704
k__Bacteria|p__Bacteroidota|c__Bacteroidia|o__Bacteroidales|f__Bacteroidaceae|g__Bacteroides|s__Bacteroides_uniformis	mpreLLC	3.05176e-05	2.04501
k__Bacteria|p__Bacteroidota|c__Bacteroidia|o__Bacteroidales|f__Muribaculaceae|g__Duncaniella|s__Duncaniella_sp._C9	mpreLLC	3.05176e-05	2.04
k__Bacteria|p__Bacillota|c__Clostridia|o__Eubacteriales|f__Lachnospiraceae|g__Lachnoclostridium|s__Lachnoclostridium_sp._An181	mpostLLC	3.05176e-05	2.03471
k__Viruses|p__unclassified_Viruses_phylum|c__unclassified_Viruses_class|o__unclassified_Viruses_order|f__unclassified_Viruses_family|g__unclassified_Viruses_genus|s__Bacteriophage_sp.	mpreLLC	3.05176e-05	2.03374
k__Bacteria|p__Bacteroidota|c__Bacteroidia|o__Bacteroidales|f__Muribaculaceae|g__unclassified_Muribaculaceae_genus|s__Muribaculaceae_bacterium_Isolate-083_(Janvier)	mpreLLC	3.05176e-05	2.02932
k__Bacteria|p__Pseudomonadota|c__Deltaproteobacteria|o__Desulfovibrionales|f__Desulfovibrionaceae|g__Desulfovibrio|s__unclassified_Desulfovibrio_species	mpostLLC	3.05176e-05	2.02656
k__Bacteria|p__Bacillota|c__Clostridia|o__Eubacteriales|f__Oscillospiraceae|g__Vermiculatibacterium|s__Vermiculatibacterium_sp._DSM_112226	mpostLLC	3.05176e-05	2.02486
k__Bacteria|p__Bacteroidota|c__Bacteroidia|o__Bacteroidales|f__Bacteroidaceae|g__Bacteroides|s__Bacteroides_thetaiotaomicron	mpreLLC	3.05176e-05	2.01961
k__Bacteria|p__Bacteroidota|c__Bacteroidia|o__Bacteroidales|f__Tannerellaceae|g__Parabacteroides|s__Parabacteroides_sp.	mpreLLC	3.05176e-05	2.00999
k__Bacteria|p__Bacteroidota|c__Bacteroidia|o__Bacteroidales|f__Tannerellaceae|g__Parabacteroides|s__Parabacteroides_sp._N37	mpostLLC	3.05176e-05	2.00758
k__Bacteria|p__Bacillota|c__Bacilli|o__Lactobacillales|f__Enterococcaceae|g__Enterococcus|s__Enterococcus_faecium	mpostLLC	3.05176e-05	2.00538
k__Bacteria|p__Actinomycetota|c__Actinomycetes|o__Bifidobacteriales|f__Bifidobacteriaceae|g__Bifidobacterium|s__Bifidobacterium_animalis	mpreLLC	3.05176e-05	2.00277
